# Supplementary material for: GRETTA: an R package for mapping in silico genetic interaction and essentiality networks
Source: Bioinformatics. 2023 Jun 16;39(6):btad381. doi: 10.1093/bioinformatics/btad381 (PMC10284671; doi:10.1093/bioinformatics/btad381)
Supplement: btad381_Supplementary_Data [file btad381_supplementary_data.zip]

Archive with 3 entries (3 files):
- Supplemental Materials.docx
- Supplemental Table S1.xlsx
- Supplemental Figures and Tables.docx
