# Supplementary material for: GRETTA: an R package for mapping in silico genetic interaction and essentiality networks
Source: Bioinformatics. 2023 Jun 16;39(6):btad381. doi: 10.1093/bioinformatics/btad381 (PMC10284671; doi:10.1093/bioinformatics/btad381)
Supplement: btad381_Supplementary_Data [file btad381_supplementary_data.zip › Supplemental Table S1.xlsx]

## Sheet: A - ARID1A cell line groups
DepMap_ID	stripped_cell_line_name	disease	disease_subtype	primary_or_metastasis	Total_mutations	Del_mutations	Del_hom_mut	CN_status	Group
ACH-000078	MHHNB11	Neuroblastoma	NA	Metastasis	1	1	FALSE	Unknown	ARID1A_HetDel
ACH-000108	KP3	Pancreatic Cancer	Ductal Adenosquamous Carcinoma, exocrine	Metastasis	1	1	FALSE	Unknown	ARID1A_HetDel
ACH-000124	OCILY19	Lymphoma	Diffuse Large B-cell Lymphoma (DLBCL)	Primary	1	1	FALSE	Unknown	ARID1A_HetDel
ACH-000178	HS766T	Pancreatic Cancer	Ductal Adenocarcinoma, exocrine	Metastasis	1	1	FALSE	Unknown	ARID1A_HetDel
ACH-000209	SNU1079	Bile Duct Cancer	Cholangiocarcinoma, intrahepatic	NA	1	1	FALSE	Unknown	ARID1A_HetDel
ACH-000398	RI1	Lymphoma	B-cell, Non-Hodgkins	NA	1	1	FALSE	Unknown	ARID1A_HetDel
ACH-000416	NCIH838	Lung Cancer	Non-Small Cell Lung Cancer (NSCLC), Adenocarcinoma	Metastasis	1	1	FALSE	Unknown	ARID1A_HetDel
ACH-000435	EFE184	Endometrial/Uterine Cancer	Endometrial Adenocarcinoma	Metastasis	1	1	FALSE	Unknown	ARID1A_HetDel
ACH-000437	SW1088	Brain Cancer	Astrocytoma	Primary	1	1	FALSE	Unknown	ARID1A_HetDel
ACH-000466	SNU216	Gastric Cancer	Adenocarcinoma, tubular	Metastasis	1	1	FALSE	Unknown	ARID1A_HetDel
ACH-000486	KU1919	Bladder Cancer	Transitional Cell Carcinoma	NA	1	1	FALSE	Unknown	ARID1A_HetDel
ACH-000545	VMCUB1	Bladder Cancer	Transitional Cell Carcinoma	Primary	1	1	FALSE	Unknown	ARID1A_HetDel
ACH-000547	HT1197	Bladder Cancer	Carcinoma	Primary	2	1	FALSE	Unknown	ARID1A_HetDel
ACH-000567	ST486	Lymphoma	B-cell, Non-Hodgkins, Burkitts	NA	1	1	FALSE	Unknown	ARID1A_HetDel
ACH-000614	RVH421	Skin Cancer	Melanoma	Metastasis	1	1	FALSE	Unknown	ARID1A_HetDel
ACH-000652	SUIT2	Pancreatic Cancer	Ductal Adenocarcinoma, exocrine	Metastasis	1	1	FALSE	Unknown	ARID1A_HetDel
ACH-000660	SUDHL5	Lymphoma	Diffuse Large B-cell Lymphoma (DLBCL)	Primary	2	1	FALSE	Unknown	ARID1A_HetDel
ACH-000663	OVTOKO	Ovarian Cancer	Adenocarcinoma, clear cell	Metastasis	1	1	FALSE	Unknown	ARID1A_HetDel
ACH-000720	TCCSUP	Bladder Cancer	Transitional Cell Carcinoma	Primary	1	1	FALSE	Unknown	ARID1A_HetDel
ACH-000770	P31FUJ	Leukemia	Acute Myelogenous Leukemia (AML), M5 (Eosinophilic/Monocytic)	NA	1	1	FALSE	Unknown	ARID1A_HetDel
ACH-000811	SKOV3	Ovarian Cancer	Cystadenocarcinoma, endometrioid	Metastasis	1	1	FALSE	Unknown	ARID1A_HetDel
ACH-000831	HEC50B	Endometrial/Uterine Cancer	Endometrial Adenocarcinoma	Metastasis	1	1	FALSE	Unknown	ARID1A_HetDel
ACH-000865	KYSE450	Esophageal Cancer	Squamous Cell Carcinoma	Primary	1	1	FALSE	Unknown	ARID1A_HetDel
ACH-000866	NCIH1048	Lung Cancer	Small Cell Lung Cancer (SCLC)	Metastasis	2	1	FALSE	Unknown	ARID1A_HetDel
ACH-000867	CHAGOK1	Lung Cancer	Non-Small Cell Lung Cancer (NSCLC), unspecified	Metastasis	2	1	FALSE	Unknown	ARID1A_HetDel
ACH-000888	NCIH1793	Lung Cancer	Non-Small Cell Lung Cancer (NSCLC), Adenocarcinoma	Primary	2	1	FALSE	Unknown	ARID1A_HetDel
ACH-000907	SNU349	Kidney Cancer	Renal Carcinoma, clear cell	Primary	1	1	FALSE	Unknown	ARID1A_HetDel
ACH-000911	NUGC3	Gastric Cancer	Adenocarcinoma	Metastasis	1	1	FALSE	Unknown	ARID1A_HetDel
ACH-000919	IM95	Gastric Cancer	Adenocarcinoma	Primary	1	1	FALSE	Unknown	ARID1A_HetDel
ACH-000924	NCIH2172	Lung Cancer	Non-Small Cell Lung Cancer (NSCLC), unspecified	Primary	2	1	FALSE	Unknown	ARID1A_HetDel
ACH-000934	MDAMB361	Breast Cancer	Carcinoma	Metastasis	2	1	FALSE	Unknown	ARID1A_HetDel
ACH-000944	NAMALWA	Lymphoma	B-cell, Non-Hodgkins, Burkitts	NA	1	1	FALSE	Unknown	ARID1A_HetDel
ACH-000946	HEC265	Endometrial/Uterine Cancer	Endometrial Adenocarcinoma	Primary	1	1	FALSE	Unknown	ARID1A_HetDel
ACH-000948	2313287	Gastric Cancer	Adenocarcinoma	Primary	1	1	FALSE	Unknown	ARID1A_HetDel
ACH-000950	LOVO	Colon/Colorectal Cancer	Adenocarcinoma	Metastasis	1	1	FALSE	Unknown	ARID1A_HetDel
ACH-000957	LS180	Colon/Colorectal Cancer	Adenocarcinoma	Primary	2	1	FALSE	Unknown	ARID1A_HetDel
ACH-000958	SW48	Colon/Colorectal Cancer	Adenocarcinoma	Primary	2	1	FALSE	Unknown	ARID1A_HetDel
ACH-000960	REH	Leukemia	Acute Lymphoblastic Leukemia (ALL), B-cell	Primary	2	1	FALSE	Unknown	ARID1A_HetDel
ACH-000969	KM12	Colon/Colorectal Cancer	Adenocarcinoma	Primary	2	1	FALSE	Unknown	ARID1A_HetDel
ACH-000975	HCC2450	Lung Cancer	Non-Small Cell Lung Cancer (NSCLC), Squamous Cell Carcinoma	NA	1	1	FALSE	Unknown	ARID1A_HetDel
ACH-000977	LNCAPCLONEFGC	Prostate Cancer	Adenocarcinoma	Metastasis	2	1	FALSE	Unknown	ARID1A_HetDel
ACH-000985	LS411N	Colon/Colorectal Cancer	Adenocarcinoma	Primary	1	1	FALSE	Unknown	ARID1A_HetDel
ACH-000988	MFE319	Endometrial/Uterine Cancer	NA	NA	5	1	FALSE	Unknown	ARID1A_HetDel
ACH-000993	JHUEM7	Endometrial/Uterine Cancer	Endometrial Adenocarcinoma	Primary	4	1	FALSE	Unknown	ARID1A_HetDel
ACH-000995	JURKAT	Leukemia	Acute Lymphoblastic Leukemia (ALL), T-cell	Primary	3	1	FALSE	Unknown	ARID1A_HetDel
ACH-000996	HEC251	Endometrial/Uterine Cancer	Endometrial Adenocarcinoma	Primary	3	1	FALSE	Unknown	ARID1A_HetDel
ACH-001081	HCC2998	Colon/Colorectal Cancer	NA	NA	2	1	FALSE	Unknown	ARID1A_HetDel
ACH-001098	KCIMOH1	Pancreatic Cancer	Ductal Adenocarcinoma, exocrine	Primary	1	1	FALSE	Unknown	ARID1A_HetDel
ACH-001333	C33A	Cervical Cancer	Carcinoma	Primary	1	1	FALSE	Unknown	ARID1A_HetDel
ACH-001345	GP5D	Colon/Colorectal Cancer	Adenocarcinoma	Primary	2	1	FALSE	Unknown	ARID1A_HetDel
ACH-001379	PACADD161	Pancreatic Cancer	Ductal Adenocarcinoma, exocrine	Metastasis	1	1	FALSE	Unknown	ARID1A_HetDel
ACH-001396	SUM52PE	Breast Cancer	Carcinoma	Metastasis	1	1	FALSE	Unknown	ARID1A_HetDel
ACH-001414	UMUC6	Bladder Cancer	Transitional Cell Carcinoma	Primary	1	1	FALSE	Unknown	ARID1A_HetDel
ACH-001664	SNU638	Gastric Cancer	Adenocarcinoma	Metastasis	1	1	FALSE	Unknown	ARID1A_HetDel
ACH-001786	SNU1544	Colon/Colorectal Cancer	Adenocarcinoma	Primary	2	1	FALSE	Unknown	ARID1A_HetDel
ACH-001819	MFM223	Breast Cancer	Breast Ductal Carcinoma	Metastasis	1	1	FALSE	Unknown	ARID1A_HetDel
ACH-002027	HOUAI	Endometrial/Uterine Cancer	Endometrial Adenocarcinoma	Primary	3	1	FALSE	Unknown	ARID1A_HetDel
ACH-002105	ES4	Bone Cancer	Ewings Sarcoma	NA	1	1	FALSE	Unknown	ARID1A_HetDel
ACH-002461	RVH421SKINFV1	Skin Cancer	Melanoma	Metastasis	1	1	FALSE	Unknown	ARID1A_HetDel
ACH-002508	WM3211	Skin Cancer	Melanoma, acral	Metastasis	2	1	FALSE	Unknown	ARID1A_HetDel
ACH-002647	CCC5	Gastric Cancer	NA	Metastasis	1	1	FALSE	Unknown	ARID1A_HetDel
ACH-000147	T47D	Breast Cancer	Breast Ductal Carcinoma	Metastasis	1	1	TRUE	Unknown	ARID1A_HomDel
ACH-000247	OCUM1	Gastric Cancer	Adenocarcinoma	Metastasis	1	1	TRUE	Unknown	ARID1A_HomDel
ACH-000315	KARPAS422	Lymphoma	Diffuse Large B-cell Lymphoma (DLBCL)	Metastasis	1	1	TRUE	Unknown	ARID1A_HomDel
ACH-000420	SNU449	Liver Cancer	Hepatocellular Carcinoma	Primary	2	1	TRUE	Unknown	ARID1A_HomDel
ACH-000430	TYKNU	Ovarian Cancer	Adenocarcinoma, high grade serous	Primary	1	1	TRUE	Unknown	ARID1A_HomDel
ACH-000493	SNU423	Liver Cancer	Hepatocellular Carcinoma	Primary	1	1	TRUE	Unknown	ARID1A_HomDel
ACH-000601	MIAPACA2	Pancreatic Cancer	Ductal Adenocarcinoma, exocrine	Primary	2	1	TRUE	Unknown	ARID1A_HomDel
ACH-000724	HT1376	Bladder Cancer	Carcinoma	Primary	2	1	TRUE	Unknown	ARID1A_HomDel
ACH-000753	JMSU1	Bladder Cancer	Carcinoma	Metastasis	1	1	TRUE	Unknown	ARID1A_HomDel
ACH-000784	KYSE70	Esophageal Cancer	Squamous Cell Carcinoma	Primary	1	1	TRUE	Unknown	ARID1A_HomDel
ACH-000894	NCIH1869	Lung Cancer	Non-Small Cell Lung Cancer (NSCLC), Squamous Cell Carcinoma	Metastasis	1	1	TRUE	Unknown	ARID1A_HomDel
ACH-001164	CCLFPEDS0003T	Sarcoma	Undifferentiated	NA	1	1	TRUE	Unknown	ARID1A_HomDel
ACH-001301	COGN278	Neuroblastoma	NA	NA	1	1	TRUE	Unknown	ARID1A_HomDel
ACH-001302	COGN305	Neuroblastoma	NA	NA	1	1	TRUE	Unknown	ARID1A_HomDel
ACH-001353	JOPACA1	Pancreatic Cancer	Ductal Adenocarcinoma, exocrine	Primary	1	1	TRUE	Unknown	ARID1A_HomDel
ACH-001377	PACADD137	Pancreatic Cancer	Ductal Adenocarcinoma, exocrine	Primary	1	1	TRUE	Unknown	ARID1A_HomDel
ACH-001380	PACADD165	Pancreatic Cancer	Ductal Adenocarcinoma, exocrine	Metastasis	1	1	TRUE	Unknown	ARID1A_HomDel
ACH-001412	UMUC10	Bladder Cancer	Transitional Cell Carcinoma	Primary	1	1	TRUE	Unknown	ARID1A_HomDel
ACH-001843	ICC3	Bile Duct Cancer	Cholangiocarcinoma, intrahepatic	NA	1	1	TRUE	Unknown	ARID1A_HomDel
ACH-001844	ICC4	Bile Duct Cancer	Cholangiocarcinoma, intrahepatic	NA	1	1	TRUE	Unknown	ARID1A_HomDel
ACH-001853	KMCH1	Bile Duct Cancer	Cholangiocarcinoma, intrahepatic	NA	1	1	TRUE	Unknown	ARID1A_HomDel
ACH-001991	NZOV9	Ovarian Cancer	Adenocarcinoma, endometrioid	Primary	2	1	TRUE	Unknown	ARID1A_HomDel
ACH-002046	HTMMT	Endometrial/Uterine Cancer	Malignant Mixed Mullerian Tumor (MMMT)	Primary	1	1	TRUE	Unknown	ARID1A_HomDel
ACH-000527	OVISE	Ovarian Cancer	Adenocarcinoma, clear cell	Metastasis	3	3	FALSE	Unknown	ARID1A_T-HetDel
ACH-000646	OVMANA	Ovarian Cancer	Adenocarcinoma, clear cell	Primary	2	2	FALSE	Unknown	ARID1A_T-HetDel
ACH-000657	A2780	Ovarian Cancer	Adenocarcinoma, endometrioid	Primary	2	2	FALSE	Unknown	ARID1A_T-HetDel
ACH-000704	OAW42	Ovarian Cancer	Carcinoma	Metastasis	2	2	FALSE	Unknown	ARID1A_T-HetDel
ACH-000856	CAL51	Breast Cancer	Carcinoma	Metastasis	2	2	FALSE	Unknown	ARID1A_T-HetDel
ACH-000879	MFE296	Endometrial/Uterine Cancer	Endometrial Adenocarcinoma	Primary	2	2	FALSE	Unknown	ARID1A_T-HetDel
ACH-000885	TOV21G	Ovarian Cancer	Adenocarcinoma, clear cell	Primary	2	2	FALSE	Unknown	ARID1A_T-HetDel
ACH-000912	NCIH2286	Lung Cancer	Small Cell Lung Cancer (SCLC)	Primary	2	2	FALSE	Unknown	ARID1A_T-HetDel
ACH-000928	JHUEM1	Endometrial/Uterine Cancer	Endometrial Adenocarcinoma	Primary	3	2	FALSE	Unknown	ARID1A_T-HetDel
ACH-000932	SNU1	Gastric Cancer	Adenocarcinoma	Metastasis	4	3	FALSE	Unknown	ARID1A_T-HetDel
ACH-000936	EFO27	Ovarian Cancer	Adenocarcinoma, endometrioid	Metastasis	3	2	FALSE	Unknown	ARID1A_T-HetDel
ACH-000939	SKUT1	Sarcoma	Leiomyosarcoma	Primary	2	2	FALSE	Unknown	ARID1A_T-HetDel
ACH-000941	HEC1B	Endometrial/Uterine Cancer	Endometrial Adenocarcinoma	Primary	3	2	FALSE	Unknown	ARID1A_T-HetDel
ACH-000943	RKO	Colon/Colorectal Cancer	Adenocarcinoma	Primary	2	2	FALSE	Unknown	ARID1A_T-HetDel
ACH-000947	OVK18	Ovarian Cancer	Adenocarcinoma, endometrioid	Metastasis	2	2	FALSE	Unknown	ARID1A_T-HetDel
ACH-000956	22RV1	Prostate Cancer	Adenocarcinoma	Primary	2	2	FALSE	Unknown	ARID1A_T-HetDel
ACH-000961	ISHIKAWAHERAKLIO02ER	Endometrial/Uterine Cancer	Endometrial Adenocarcinoma	Primary	3	2	FALSE	Unknown	ARID1A_T-HetDel
ACH-000962	OC314	Ovarian Cancer	Cystadenocarcinoma, clear cell	Metastasis	3	3	FALSE	Unknown	ARID1A_T-HetDel
ACH-000965	RL952	Endometrial/Uterine Cancer	Endometrial Adenosquamous Carcinoma	Primary	3	2	FALSE	Unknown	ARID1A_T-HetDel
ACH-000966	IGROV1	Ovarian Cancer	Adenocarcinoma, mixed	Primary	2	2	FALSE	Unknown	ARID1A_T-HetDel
ACH-000970	SNUC5	Colon/Colorectal Cancer	Adenocarcinoma	NA	2	2	FALSE	Unknown	ARID1A_T-HetDel
ACH-000974	SNGM	Endometrial/Uterine Cancer	Endometrial Adenocarcinoma	Metastasis	2	2	FALSE	Unknown	ARID1A_T-HetDel
ACH-000978	EN	Endometrial/Uterine Cancer	Endometrial Adenocarcinoma	Primary	2	2	FALSE	Unknown	ARID1A_T-HetDel
ACH-000984	HEC6	Endometrial/Uterine Cancer	Endometrial Adenocarcinoma	Primary	2	2	FALSE	Unknown	ARID1A_T-HetDel
ACH-000994	HEC59	Endometrial/Uterine Cancer	Endometrial Adenocarcinoma	Primary	5	2	FALSE	Unknown	ARID1A_T-HetDel
ACH-001145	OC316	Ovarian Cancer	Adenocarcinoma, serous	Metastasis	3	3	FALSE	Unknown	ARID1A_T-HetDel
ACH-001517	HEC1	Endometrial/Uterine Cancer	Endometrial Adenocarcinoma	Primary	3	2	FALSE	Unknown	ARID1A_T-HetDel
ACH-001518	HEC116	Endometrial/Uterine Cancer	Endometrial Adenocarcinoma	Primary	2	2	FALSE	Unknown	ARID1A_T-HetDel
ACH-001961	GB2	Gallbladder Cancer	Adenocarcinoma	Metastasis	2	2	FALSE	Unknown	ARID1A_T-HetDel
ACH-002026	HHUA	Endometrial/Uterine Cancer	NA	Primary	2	2	FALSE	Unknown	ARID1A_T-HetDel
ACH-000001	NIHOVCAR3	Ovarian Cancer	Adenocarcinoma, high grade serous	Metastasis	0	0	FALSE	Unknown	Control
ACH-000004	HEL	Leukemia	Acute Myelogenous Leukemia (AML), M6 (Erythroleukemia)	NA	0	0	FALSE	Unknown	Control
ACH-000005	HEL9217	Leukemia	Acute Myelogenous Leukemia (AML), M6 (Erythroleukemia)	NA	0	0	FALSE	Unknown	Control
ACH-000007	LS513	Colon/Colorectal Cancer	Adenocarcinoma	Primary	0	0	FALSE	Unknown	Control
ACH-000009	C2BBE1	Colon/Colorectal Cancer	Adenocarcinoma	Primary	0	0	FALSE	Unknown	Control
ACH-000011	253J	Bladder Cancer	Carcinoma	Metastasis	0	0	FALSE	Unknown	Control
ACH-000012	HCC827	Lung Cancer	Non-Small Cell Lung Cancer (NSCLC), Adenocarcinoma	Primary	0	0	FALSE	Unknown	Control
ACH-000013	ONCODG1	Ovarian Cancer	Adenocarcinoma, high grade serous	Metastasis	0	0	FALSE	Unknown	Control
ACH-000014	HS294T	Skin Cancer	Melanoma	Metastasis	0	0	FALSE	Unknown	Control
ACH-000017	SKBR3	Breast Cancer	Carcinoma	Metastasis	0	0	FALSE	Unknown	Control
ACH-000018	T24	Bladder Cancer	Carcinoma	Primary	0	0	FALSE	Unknown	Control
ACH-000019	MCF7	Breast Cancer	Carcinoma	Metastasis	0	0	FALSE	Unknown	Control
ACH-000021	NCIH1693	Lung Cancer	Non-Small Cell Lung Cancer (NSCLC), Adenocarcinoma	Metastasis	0	0	FALSE	Unknown	Control
ACH-000022	PATU8988S	Pancreatic Cancer	Ductal Adenocarcinoma, exocrine	Metastasis	0	0	FALSE	Unknown	Control
ACH-000023	PATU8988T	Pancreatic Cancer	Ductal Adenocarcinoma, exocrine	Metastasis	0	0	FALSE	Unknown	Control
ACH-000024	OPM2	Myeloma	Multiple Myeloma	Primary	0	0	FALSE	Unknown	Control
ACH-000025	CH157MN	Brain Cancer	Meningioma	NA	0	0	FALSE	Unknown	Control
ACH-000028	KPL1	Breast Cancer	Carcinoma	Metastasis	0	0	FALSE	Unknown	Control
ACH-000029	HCC827GR5	Lung Cancer	Non-Small Cell Lung Cancer (NSCLC), Adenocarcinoma	Primary	0	0	FALSE	Unknown	Control
ACH-000030	PC14	Lung Cancer	Non-Small Cell Lung Cancer (NSCLC), Adenocarcinoma	Primary	0	0	FALSE	Unknown	Control
ACH-000035	NCIH1650	Lung Cancer	Non-Small Cell Lung Cancer (NSCLC), Adenocarcinoma	Metastasis	0	0	FALSE	Unknown	Control
ACH-000036	U343	Brain Cancer	Glioblastoma	NA	0	0	FALSE	Unknown	Control
ACH-000037	S117	Sarcoma	Thyroid Sarcoma	NA	0	0	FALSE	Unknown	Control
ACH-000039	SKNMC	Bone Cancer	Ewings Sarcoma	Metastasis	0	0	FALSE	Unknown	Control
ACH-000040	U118MG	Brain Cancer	Glioma	Primary	0	0	FALSE	Unknown	Control
ACH-000041	RDES	Bone Cancer	Ewings Sarcoma	Primary	0	0	FALSE	Unknown	Control
ACH-000045	MV411	Leukemia	Acute Myelogenous Leukemia (AML)	Primary	0	0	FALSE	Unknown	Control
ACH-000047	GCIY	Gastric Cancer	Adenocarcinoma	Metastasis	0	0	FALSE	Unknown	Control
ACH-000048	TOV112D	Ovarian Cancer	Adenocarcinoma, endometrioid	Primary	0	0	FALSE	Unknown	Control
ACH-000052	A673	Bone Cancer	Ewings Sarcoma	Primary	0	0	FALSE	Unknown	Control
ACH-000053	KARPAS299	Lymphoma	T-cell, Non-Hodgkins, Anaplastic Large Cell (ALCL)	NA	0	0	FALSE	Unknown	Control
ACH-000054	HT1080	Sarcoma	Fibrosarcoma	Metastasis	0	0	FALSE	Unknown	Control
ACH-000055	D283MED	Brain Cancer	Medulloblastoma	Metastasis	0	0	FALSE	Unknown	Control
ACH-000060	PANC1005	Pancreatic Cancer	Ductal Adenocarcinoma, exocrine	Primary	0	0	FALSE	Unknown	Control
ACH-000067	HS683	Brain Cancer	Oligodendroglioma	Primary	0	0	FALSE	Unknown	Control
ACH-000070	697	Leukemia	Acute Lymphoblastic Leukemia (ALL), B-cell	Primary	0	0	FALSE	Unknown	Control
ACH-000074	KU812	Leukemia	Chronic Myelogenous Leukemia (CML), blast crisis	NA	0	0	FALSE	Unknown	Control
ACH-000075	U87MG	Brain Cancer	Astrocytoma	Primary	0	0	FALSE	Unknown	Control
ACH-000076	NCO2	Leukemia	Chronic Myelogenous Leukemia (CML)	NA	0	0	FALSE	Unknown	Control
ACH-000077	MJ	Lymphoma	T-cell, Non-Hodgkins, Cutaneous	NA	0	0	FALSE	Unknown	Control
ACH-000082	G292CLONEA141B1	Bone Cancer	Osteosarcoma	Primary	0	0	FALSE	Unknown	Control
ACH-000085	T3M4	Pancreatic Cancer	Ductal Adenocarcinoma, exocrine	Primary	0	0	FALSE	Unknown	Control
ACH-000086	ACCMESO1	Lung Cancer	Mesothelioma	NA	0	0	FALSE	Unknown	Control
ACH-000087	SKES1	Bone Cancer	Ewings Sarcoma	Primary	0	0	FALSE	Unknown	Control
ACH-000092	NCIH2452	Lung Cancer	Mesothelioma	Metastasis	0	0	FALSE	Unknown	Control
ACH-000093	PANC0504	Pancreatic Cancer	Ductal Adenocarcinoma, exocrine	Primary	0	0	FALSE	Unknown	Control
ACH-000094	HPAFII	Pancreatic Cancer	Ductal Adenocarcinoma, exocrine	Metastasis	0	0	FALSE	Unknown	Control
ACH-000095	D341	Brain Cancer	Medulloblastoma	NA	0	0	FALSE	Unknown	Control
ACH-000096	G401	Rhabdoid	Malignant Rhabdoid Tumor	Primary	0	0	FALSE	Unknown	Control
ACH-000097	ZR751	Breast Cancer	Breast Ductal Carcinoma	Metastasis	0	0	FALSE	Unknown	Control
ACH-000098	GAMG	Brain Cancer	Glioblastoma	Primary	0	0	FALSE	Unknown	Control
ACH-000099	SIMA	Neuroblastoma	NA	NA	0	0	FALSE	Unknown	Control
ACH-000101	KE37	Leukemia	Acute Lymphoblastic Leukemia (ALL), T-cell	NA	0	0	FALSE	Unknown	Control
ACH-000103	CAOV4	Ovarian Cancer	Adenocarcinoma, high grade serous	Metastasis	0	0	FALSE	Unknown	Control
ACH-000111	HCC1187	Breast Cancer	Breast Ductal Carcinoma	Primary	0	0	FALSE	Unknown	Control
ACH-000113	OCIAML2	Leukemia	Acute Myelogenous Leukemia (AML), M4 (Myelomonocytic)	Primary	0	0	FALSE	Unknown	Control
ACH-000114	SU8686	Pancreatic Cancer	Ductal Adenocarcinoma, exocrine	Metastasis	0	0	FALSE	Unknown	Control
ACH-000115	VCAP	Prostate Cancer	Adenocarcinoma	Metastasis	0	0	FALSE	Unknown	Control
ACH-000116	OAW28	Ovarian Cancer	Adenocarcinoma, high grade serous	Metastasis	0	0	FALSE	Unknown	Control
ACH-000118	HUPT3	Pancreatic Cancer	Ductal Adenocarcinoma, exocrine	Metastasis	0	0	FALSE	Unknown	Control
ACH-000120	CHP212	Neuroblastoma	NA	NA	0	0	FALSE	Unknown	Control
ACH-000127	SLR20	Bladder Cancer	Carcinoma	Primary	0	0	FALSE	Unknown	Control
ACH-000128	LN319	Brain Cancer	Astrocytoma	NA	0	0	FALSE	Unknown	Control
ACH-000132	JHOS2	Ovarian Cancer	Adenocarcinoma, high grade serous	Primary	0	0	FALSE	Unknown	Control
ACH-000133	HS729	Unknown	Soft tissue	Primary	0	0	FALSE	Unknown	Control
ACH-000137	8MGBA	Brain Cancer	Astrocytoma	Primary	0	0	FALSE	Unknown	Control
ACH-000138	CFPAC1	Pancreatic Cancer	Ductal Adenocarcinoma, exocrine	Metastasis	0	0	FALSE	Unknown	Control
ACH-000139	PANC0327	Pancreatic Cancer	Ductal Adenocarcinoma, exocrine	Primary	0	0	FALSE	Unknown	Control
ACH-000141	SNU308	Gallbladder Cancer	Adenocarcinoma	NA	0	0	FALSE	Unknown	Control
ACH-000142	CAL29	Bladder Cancer	Transitional Cell Carcinoma	Primary	0	0	FALSE	Unknown	Control
ACH-000143	HCC2429	Lung Cancer	Non-Small Cell Lung Cancer (NSCLC), unspecified	NA	0	0	FALSE	Unknown	Control
ACH-000144	RERFGC1B	Gastric Cancer	Adenocarcinoma	Metastasis	0	0	FALSE	Unknown	Control
ACH-000145	SKLMS1	Sarcoma	Leiomyosarcoma	Primary	0	0	FALSE	Unknown	Control
ACH-000146	THP1	Leukemia	Acute Myelogenous Leukemia (AML), M5 (Eosinophilic/Monocytic)	Primary	0	0	FALSE	Unknown	Control
ACH-000148	HS578T	Breast Cancer	Carcinoma	Primary	0	0	FALSE	Unknown	Control
ACH-000149	SKNSH	Neuroblastoma	NA	Metastasis	0	0	FALSE	Unknown	Control
ACH-000150	HCC2935	Lung Cancer	Non-Small Cell Lung Cancer (NSCLC), Adenocarcinoma	Primary	0	0	FALSE	Unknown	Control
ACH-000151	JM1	Leukemia	Acute Lymphoblastic Leukemia (ALL), B-cell	NA	0	0	FALSE	Unknown	Control
ACH-000152	M059K	Brain Cancer	Glioblastoma	Primary	0	0	FALSE	Unknown	Control
ACH-000153	NCIH2052	Lung Cancer	Mesothelioma	Metastasis	0	0	FALSE	Unknown	Control
ACH-000159	OSRC2	Kidney Cancer	Renal Cell Carcinoma	Primary	0	0	FALSE	Unknown	Control
ACH-000160	BT12	Rhabdoid	Atypical Teratoid Rhabdoid Tumor (ATRT)	NA	0	0	FALSE	Unknown	Control
ACH-000161	CORL105	Lung Cancer	Non-Small Cell Lung Cancer (NSCLC), Adenocarcinoma	Metastasis	0	0	FALSE	Unknown	Control
ACH-000163	SW579	Thyroid Cancer	Squamous Cell Carcinoma	Primary	0	0	FALSE	Unknown	Control
ACH-000164	PANC1	Pancreatic Cancer	Ductal Adenocarcinoma, exocrine	Primary	0	0	FALSE	Unknown	Control
ACH-000167	KE97	Myeloma	Myeloma	Metastasis	0	0	FALSE	Unknown	Control
ACH-000168	NOMO1	Leukemia	Acute Myelogenous Leukemia (AML), M5 (Eosinophilic/Monocytic)	Primary	0	0	FALSE	Unknown	Control
ACH-000169	RD	Sarcoma	Rhabdomyosarcoma, embryonal	Primary	0	0	FALSE	Unknown	Control
ACH-000172	TM87	Rhabdoid	Malignant Rhabdoid Tumor	Metastasis	0	0	FALSE	Unknown	Control
ACH-000174	CAL62	Thyroid Cancer	Carcinoma, anaplastic	Primary	0	0	FALSE	Unknown	Control
ACH-000176	LOUNH91	Lung Cancer	Non-Small Cell Lung Cancer (NSCLC), Squamous Cell Carcinoma	Primary	0	0	FALSE	Unknown	Control
ACH-000181	SCC9	Head and Neck Cancer	Squamous Cell Carcinoma	Primary	0	0	FALSE	Unknown	Control
ACH-000182	SNU869	Bile Duct Cancer	Cholangiocarcinoma, extrahepatic	NA	0	0	FALSE	Unknown	Control
ACH-000187	CORL311	Lung Cancer	Small Cell Lung Cancer (SCLC)	Primary	0	0	FALSE	Unknown	Control
ACH-000188	SCC25	Head and Neck Cancer	Squamous Cell Carcinoma	Primary	0	0	FALSE	Unknown	Control
ACH-000189	RCC10RGB	Kidney Cancer	Renal Cell Carcinoma	Primary	0	0	FALSE	Unknown	Control
ACH-000190	HDMYZ	Unknown	Acute Myeloid Leukemia	NA	0	0	FALSE	Unknown	Control
ACH-000191	BHT101	Thyroid Cancer	Carcinoma, papillary	Metastasis	0	0	FALSE	Unknown	Control
ACH-000192	MFE280	Endometrial/Uterine Cancer	Endometrial Adenocarcinoma	Primary	0	0	FALSE	Unknown	Control
ACH-000195	SET2	Leukemia	Acute Myelogenous Leukemia (AML)	NA	0	0	FALSE	Unknown	Control
ACH-000200	NMCG1	Brain Cancer	Glioblastoma	Primary	0	0	FALSE	Unknown	Control
ACH-000202	COLO320	Colon/Colorectal Cancer	Adenocarcinoma	Primary	0	0	FALSE	Unknown	Control
ACH-000204	LP1	Myeloma	Multiple Myeloma	Primary	0	0	FALSE	Unknown	Control
ACH-000206	C8166	Lymphoma	ATL	NA	0	0	FALSE	Unknown	Control
ACH-000207	DETROIT562	Head and Neck Cancer	Squamous Cell Carcinoma, pharynx	Metastasis	0	0	FALSE	Unknown	Control
ACH-000211	DAOY	Brain Cancer	Medulloblastoma	Primary	0	0	FALSE	Unknown	Control
ACH-000212	CAL120	Breast Cancer	Carcinoma	Metastasis	0	0	FALSE	Unknown	Control
ACH-000213	HUPT4	Pancreatic Cancer	Ductal Adenocarcinoma, exocrine	Metastasis	0	0	FALSE	Unknown	Control
ACH-000215	LN382	Brain Cancer	Glioblastoma	NA	0	0	FALSE	Unknown	Control
ACH-000216	JHESOAD1	Esophageal Cancer	Adenocarcinoma	NA	0	0	FALSE	Unknown	Control
ACH-000217	JHH6	Liver Cancer	Hepatocellular Carcinoma	Primary	0	0	FALSE	Unknown	Control
ACH-000219	A375	Skin Cancer	Melanoma	Primary	0	0	FALSE	Unknown	Control
ACH-000221	SNU398	Liver Cancer	Hepatocellular Carcinoma	Primary	0	0	FALSE	Unknown	Control
ACH-000222	ASPC1	Pancreatic Cancer	Ductal Adenocarcinoma, exocrine	Metastasis	0	0	FALSE	Unknown	Control
ACH-000223	HCC1937	Breast Cancer	Breast Ductal Carcinoma	Primary	0	0	FALSE	Unknown	Control
ACH-000226	SUPM2	Lymphoma	T-cell, Non-Hodgkins, Anaplastic Large Cell (ALCL)	NA	0	0	FALSE	Unknown	Control
ACH-000227	KPNYN	Neuroblastoma	NA	Metastasis	0	0	FALSE	Unknown	Control
ACH-000228	BICR31	Head and Neck Cancer	Squamous Cell Carcinoma, oral	Primary	0	0	FALSE	Unknown	Control
ACH-000231	KALS1	Brain Cancer	Glioblastoma	Primary	0	0	FALSE	Unknown	Control
ACH-000232	U251MG	Brain Cancer	Astrocytoma	Primary	0	0	FALSE	Unknown	Control
ACH-000234	CAKI2	Kidney Cancer	Renal Carcinoma, clear cell	Primary	0	0	FALSE	Unknown	Control
ACH-000235	PANC0403	Pancreatic Cancer	Ductal Adenocarcinoma, exocrine	Primary	0	0	FALSE	Unknown	Control
ACH-000237	JHOM1	Ovarian Cancer	Adenocarcinoma, mucinous	Primary	0	0	FALSE	Unknown	Control
ACH-000238	SCC4	Head and Neck Cancer	Squamous Cell Carcinoma, oral	Primary	0	0	FALSE	Unknown	Control
ACH-000243	DANG	Pancreatic Cancer	Ductal Adenocarcinoma, exocrine	NA	0	0	FALSE	Unknown	Control
ACH-000244	DKMG	Brain Cancer	Glioblastoma	Primary	0	0	FALSE	Unknown	Control
ACH-000246	SLR23	Kidney Cancer	Renal Cell Carcinoma	Metastasis	0	0	FALSE	Unknown	Control
ACH-000248	AU565	Breast Cancer	Adenocarcinoma	Metastasis	0	0	FALSE	Unknown	Control
ACH-000249	CL11	Colon/Colorectal Cancer	Adenocarcinoma	Primary	0	0	FALSE	Unknown	Control
ACH-000250	KMRC20	Kidney Cancer	Renal Cell Carcinoma	Primary	0	0	FALSE	Unknown	Control
ACH-000251	NCIH2887	Lung Cancer	Non-Small Cell Lung Cancer (NSCLC), unspecified	NA	0	0	FALSE	Unknown	Control
ACH-000252	LS1034	Colon/Colorectal Cancer	Adenocarcinoma	Primary	0	0	FALSE	Unknown	Control
ACH-000253	COLO201	Colon/Colorectal Cancer	Adenocarcinoma	Metastasis	0	0	FALSE	Unknown	Control
ACH-000255	LMSU	Gastric Cancer	Adenocarcinoma	Metastasis	0	0	FALSE	Unknown	Control
ACH-000256	COV318	Ovarian Cancer	Adenocarcinoma, high grade serous	Metastasis	0	0	FALSE	Unknown	Control
ACH-000257	CORL279	Lung Cancer	Small Cell Lung Cancer (SCLC)	Metastasis	0	0	FALSE	Unknown	Control
ACH-000258	DU4475	Breast Cancer	Carcinoma	Metastasis	0	0	FALSE	Unknown	Control
ACH-000259	KELLY	Neuroblastoma	NA	Primary	0	0	FALSE	Unknown	Control
ACH-000260	SKNAS	Neuroblastoma	NA	Metastasis	0	0	FALSE	Unknown	Control
ACH-000261	RERFLCAI	Lung Cancer	Non-Small Cell Lung Cancer (NSCLC), Squamous Cell Carcinoma	Metastasis	0	0	FALSE	Unknown	Control
ACH-000262	UOK101	Kidney Cancer	Renal Cell Carcinoma	NA	0	0	FALSE	Unknown	Control
ACH-000263	KASUMI1	Leukemia	Acute Myelogenous Leukemia (AML), M2 (Myeloblastic)	Primary	0	0	FALSE	Unknown	Control
ACH-000264	CALU6	Lung Cancer	Non-Small Cell Lung Cancer (NSCLC), unspecified	Metastasis	0	0	FALSE	Unknown	Control
ACH-000265	KP4	Pancreatic Cancer	Ductal Adenocarcinoma, exocrine	Metastasis	0	0	FALSE	Unknown	Control
ACH-000266	SNU213	Pancreatic Cancer	Ductal Adenocarcinoma, exocrine	NA	0	0	FALSE	Unknown	Control
ACH-000269	AM38	Brain Cancer	Glioblastoma	Primary	0	0	FALSE	Unknown	Control
ACH-000271	SUDHL10	Lymphoma	Diffuse Large B-cell Lymphoma (DLBCL)	Metastasis	0	0	FALSE	Unknown	Control
ACH-000272	SLR24	Kidney Cancer	Renal Carcinoma, clear cell	Primary	0	0	FALSE	Unknown	Control
ACH-000274	HS852T	Skin Cancer	Melanoma	NA	0	0	FALSE	Unknown	Control
ACH-000276	HCC38	Breast Cancer	Breast Ductal Carcinoma	Primary	0	0	FALSE	Unknown	Control
ACH-000277	HCC1419	Breast Cancer	Breast Ductal Carcinoma	Primary	0	0	FALSE	Unknown	Control
ACH-000278	COV362	Ovarian Cancer	Adenocarcinoma, high grade serous	Metastasis	0	0	FALSE	Unknown	Control
ACH-000279	EWS502	Bone Cancer	Ewings Sarcoma	NA	0	0	FALSE	Unknown	Control
ACH-000280	SNU840	Ovarian Cancer	Carcinoma, brenner	Primary	0	0	FALSE	Unknown	Control
ACH-000281	KP2	Pancreatic Cancer	Ductal Adenocarcinoma, exocrine	Primary	0	0	FALSE	Unknown	Control
ACH-000282	NCIH1755	Lung Cancer	Non-Small Cell Lung Cancer (NSCLC), Adenocarcinoma	Metastasis	0	0	FALSE	Unknown	Control
ACH-000286	SNU1033	Colon/Colorectal Cancer	Adenocarcinoma	Primary	0	0	FALSE	Unknown	Control
ACH-000288	BT549	Breast Cancer	Breast Ductal Carcinoma	Primary	0	0	FALSE	Unknown	Control
ACH-000290	NCIH209	Lung Cancer	Small Cell Lung Cancer (SCLC)	Metastasis	0	0	FALSE	Unknown	Control
ACH-000291	OV90	Ovarian Cancer	Adenocarcinoma, high grade serous	Metastasis	0	0	FALSE	Unknown	Control
ACH-000293	KLE	Endometrial/Uterine Cancer	Endometrial Adenocarcinoma	Primary	0	0	FALSE	Unknown	Control
ACH-000294	NB4	Leukemia	Acute Myelogenous Leukemia (AML), M3 (Promyelocytic)	Primary	0	0	FALSE	Unknown	Control
ACH-000295	EM2	Leukemia	Chronic Myelogenous Leukemia (CML), blast crisis	NA	0	0	FALSE	Unknown	Control
ACH-000296	OUMS23	Colon/Colorectal Cancer	Adenocarcinoma	Metastasis	0	0	FALSE	Unknown	Control
ACH-000302	SNU1077	Endometrial/Uterine Cancer	Mullerian Carcinoma	Primary	0	0	FALSE	Unknown	Control
ACH-000303	SNU5	Gastric Cancer	Adenocarcinoma	Metastasis	0	0	FALSE	Unknown	Control
ACH-000304	WM115	Skin Cancer	Melanoma	Metastasis	0	0	FALSE	Unknown	Control
ACH-000305	ECGI10	Esophageal Cancer	Squamous Cell Carcinoma	NA	0	0	FALSE	Unknown	Control
ACH-000307	PK1	Pancreatic Cancer	Ductal Adenocarcinoma, exocrine	Metastasis	0	0	FALSE	Unknown	Control
ACH-000308	EFO21	Ovarian Cancer	Adenocarcinoma, clear cell	Metastasis	0	0	FALSE	Unknown	Control
ACH-000310	IMR32	Neuroblastoma	NA	Metastasis	0	0	FALSE	Unknown	Control
ACH-000311	NCIH2122	Lung Cancer	Non-Small Cell Lung Cancer (NSCLC), Adenocarcinoma	Metastasis	0	0	FALSE	Unknown	Control
ACH-000312	SKNBE2	Neuroblastoma	NA	Metastasis	0	0	FALSE	Unknown	Control
ACH-000313	KMRC3	Kidney Cancer	Renal Carcinoma, clear cell	Primary	0	0	FALSE	Unknown	Control
ACH-000316	SNU886	Liver Cancer	Hepatocellular Carcinoma	NA	0	0	FALSE	Unknown	Control
ACH-000317	TUHR14TKB	Kidney Cancer	Renal Cell Carcinoma	Primary	0	0	FALSE	Unknown	Control
ACH-000318	TE10	Esophageal Cancer	Squamous Cell Carcinoma	Primary	0	0	FALSE	Unknown	Control
ACH-000319	MPP89	Lung Cancer	Mesothelioma	NA	0	0	FALSE	Unknown	Control
ACH-000320	PSN1	Pancreatic Cancer	Ductal Adenocarcinoma, exocrine	Primary	0	0	FALSE	Unknown	Control
ACH-000322	HT144	Skin Cancer	Melanoma	Metastasis	0	0	FALSE	Unknown	Control
ACH-000323	42MGBA	Brain Cancer	Astrocytoma	Primary	0	0	FALSE	Unknown	Control
ACH-000324	JHOC5	Ovarian Cancer	Adenocarcinoma, clear cell	Primary	0	0	FALSE	Unknown	Control
ACH-000325	SNU620	Gastric Cancer	Adenocarcinoma	Metastasis	0	0	FALSE	Unknown	Control
ACH-000326	JURLMK1	Leukemia	Chronic Myelogenous Leukemia (CML), blast crisis	NA	0	0	FALSE	Unknown	Control
ACH-000330	EFM19	Breast Cancer	Breast Ductal Carcinoma	Metastasis	0	0	FALSE	Unknown	Control
ACH-000331	ISTMES2	Lung Cancer	Mesothelioma	NA	0	0	FALSE	Unknown	Control
ACH-000332	YAPC	Pancreatic Cancer	Ductal Adenocarcinoma, exocrine	Metastasis	0	0	FALSE	Unknown	Control
ACH-000334	DB	Lymphoma	Diffuse Large B-cell Lymphoma (DLBCL)	Metastasis	0	0	FALSE	Unknown	Control
ACH-000335	MSTO211H	Lung Cancer	Mesothelioma	Metastasis	0	0	FALSE	Unknown	Control
ACH-000336	OCIAML3	Leukemia	Acute Myelogenous Leukemia (AML), M4 (Myelomonocytic)	Primary	0	0	FALSE	Unknown	Control
ACH-000337	NCIH3122	Lung Cancer	Non-Small Cell Lung Cancer (NSCLC), Adenocarcinoma	NA	0	0	FALSE	Unknown	Control
ACH-000339	HCC461	Lung Cancer	Non-Small Cell Lung Cancer (NSCLC), Adenocarcinoma	NA	0	0	FALSE	Unknown	Control
ACH-000341	SKNFI	Neuroblastoma	NA	Metastasis	0	0	FALSE	Unknown	Control
ACH-000343	NCIH522	Lung Cancer	Non-Small Cell Lung Cancer (NSCLC), Adenocarcinoma	Primary	0	0	FALSE	Unknown	Control
ACH-000344	SNU668	Gastric Cancer	Adenocarcinoma	Metastasis	0	0	FALSE	Unknown	Control
ACH-000346	JVM3	Leukemia	Chronic Lymphoblastic Leukemia (CLL), B-cell	NA	0	0	FALSE	Unknown	Control
ACH-000348	RPMI7951	Skin Cancer	Melanoma	Metastasis	0	0	FALSE	Unknown	Control
ACH-000350	COLO678	Colon/Colorectal Cancer	Adenocarcinoma	Metastasis	0	0	FALSE	Unknown	Control
ACH-000352	HCC1428	Breast Cancer	Carcinoma	Metastasis	0	0	FALSE	Unknown	Control
ACH-000354	CAPAN1	Pancreatic Cancer	Ductal Adenocarcinoma, exocrine	Metastasis	0	0	FALSE	Unknown	Control
ACH-000355	NCIH82	Lung Cancer	Small Cell Lung Cancer (SCLC)	Metastasis	0	0	FALSE	Unknown	Control
ACH-000356	MKN45	Gastric Cancer	Adenocarcinoma	Metastasis	0	0	FALSE	Unknown	Control
ACH-000359	MG63	Bone Cancer	Osteosarcoma	Primary	0	0	FALSE	Unknown	Control
ACH-000361	SKHEP1	Liver Cancer	Hepatocellular Carcinoma	Metastasis	0	0	FALSE	Unknown	Control
ACH-000362	MOLM13	Leukemia	Acute Myelogenous Leukemia (AML)	Primary	0	0	FALSE	Unknown	Control
ACH-000363	SKMM2	Myeloma	Multiple Myeloma	Primary	0	0	FALSE	Unknown	Control
ACH-000364	U2OS	Bone Cancer	Osteosarcoma	Primary	0	0	FALSE	Unknown	Control
ACH-000365	SUDHL4	Lymphoma	Diffuse Large B-cell Lymphoma (DLBCL)	Metastasis	0	0	FALSE	Unknown	Control
ACH-000366	SKNDZ	Neuroblastoma	NA	Metastasis	0	0	FALSE	Unknown	Control
ACH-000367	NCIH226	Lung Cancer	Non-Small Cell Lung Cancer (NSCLC), Squamous Cell Carcinoma	Metastasis	0	0	FALSE	Unknown	Control
ACH-000368	SNU1105	Brain Cancer	Glioblastoma	Primary	0	0	FALSE	Unknown	Control
ACH-000370	SNU626	Brain Cancer	Glioblastoma	NA	0	0	FALSE	Unknown	Control
ACH-000371	RL	Lymphoma	B-cell, Non-Hodgkins	NA	0	0	FALSE	Unknown	Control
ACH-000374	HCC1143	Breast Cancer	Breast Ductal Carcinoma	Primary	0	0	FALSE	Unknown	Control
ACH-000375	G402	Kidney Cancer	Renal Cell Carcinoma	Primary	0	0	FALSE	Unknown	Control
ACH-000376	SF295	Brain Cancer	Glioblastoma	Primary	0	0	FALSE	Unknown	Control
ACH-000377	SNU478	Bile Duct Cancer	Cholangiocarcinoma, extrahepatic	NA	0	0	FALSE	Unknown	Control
ACH-000378	NCIH647	Lung Cancer	Non-Small Cell Lung Cancer (NSCLC), Adenosquamous Carcinoma	Metastasis	0	0	FALSE	Unknown	Control
ACH-000381	T84	Colon/Colorectal Cancer	Adenocarcinoma	Metastasis	0	0	FALSE	Unknown	Control
ACH-000383	OE33	Esophageal Cancer	Adenocarcinoma	Primary	0	0	FALSE	Unknown	Control
ACH-000385	SKRC20	Kidney Cancer	Renal Cell Carcinoma	NA	0	0	FALSE	Unknown	Control
ACH-000387	TF1	Leukemia	Acute Myelogenous Leukemia (AML)	NA	0	0	FALSE	Unknown	Control
ACH-000389	H4	Brain Cancer	Glioma	Primary	0	0	FALSE	Unknown	Control
ACH-000390	LUDLU1	Lung Cancer	Non-Small Cell Lung Cancer (NSCLC), Squamous Cell Carcinoma	Primary	0	0	FALSE	Unknown	Control
ACH-000391	MHHES1	Bone Cancer	Ewings Sarcoma	Metastasis	0	0	FALSE	Unknown	Control
ACH-000393	HLF	Liver Cancer	Hepatocellular Carcinoma	Primary	0	0	FALSE	Unknown	Control
ACH-000395	NCIH520	Lung Cancer	Non-Small Cell Lung Cancer (NSCLC), Squamous Cell Carcinoma	Primary	0	0	FALSE	Unknown	Control
ACH-000397	TEN	Endometrial/Uterine Cancer	Clear Cell Carcinoma	Primary	0	0	FALSE	Unknown	Control
ACH-000401	COLO800	Skin Cancer	Melanoma	Metastasis	0	0	FALSE	Unknown	Control
ACH-000402	BL70	Lymphoma	B-cell, Non-Hodgkins, Burkitts	NA	0	0	FALSE	Unknown	Control
ACH-000403	NCIH747	Colon/Colorectal Cancer	Adenocarcinoma	Metastasis	0	0	FALSE	Unknown	Control
ACH-000404	K029AX	Skin Cancer	Melanoma	Primary	0	0	FALSE	Unknown	Control
ACH-000405	MEC1	Leukemia	Chronic Lymphoblastic Leukemia (CLL), B-cell	NA	0	0	FALSE	Unknown	Control
ACH-000406	U937	Leukemia	Acute Myelogenous Leukemia (AML)	Metastasis	0	0	FALSE	Unknown	Control
ACH-000407	SNU685	Endometrial/Uterine Cancer	Malignant Mixed Mullerian Tumor (MMMT)	Primary	0	0	FALSE	Unknown	Control
ACH-000408	TE5	Esophageal Cancer	Squamous Cell Carcinoma	NA	0	0	FALSE	Unknown	Control
ACH-000410	SAOS2	Bone Cancer	Osteosarcoma	Primary	0	0	FALSE	Unknown	Control
ACH-000411	769P	Kidney Cancer	Renal Carcinoma, clear cell	Primary	0	0	FALSE	Unknown	Control
ACH-000414	NCIH1944	Lung Cancer	Non-Small Cell Lung Cancer (NSCLC), Adenocarcinoma	Metastasis	0	0	FALSE	Unknown	Control
ACH-000415	BICR6	Head and Neck Cancer	Squamous Cell Carcinoma, oral	Primary	0	0	FALSE	Unknown	Control
ACH-000417	PANC0813	Pancreatic Cancer	Ductal Adenocarcinoma, exocrine	Primary	0	0	FALSE	Unknown	Control
ACH-000421	SW837	Colon/Colorectal Cancer	Adenocarcinoma	Primary	0	0	FALSE	Unknown	Control
ACH-000422	SNU475	Liver Cancer	Hepatocellular Carcinoma	Primary	0	0	FALSE	Unknown	Control
ACH-000424	TC71	Bone Cancer	Ewings Sarcoma	Primary	0	0	FALSE	Unknown	Control
ACH-000425	UACC62	Skin Cancer	Melanoma	NA	0	0	FALSE	Unknown	Control
ACH-000426	KMS20	Myeloma	Multiple Myeloma	Primary	0	0	FALSE	Unknown	Control
ACH-000427	NCIN87	Gastric Cancer	Adenocarcinoma, tubular	Metastasis	0	0	FALSE	Unknown	Control
ACH-000431	NCIH1694	Lung Cancer	Small Cell Lung Cancer (SCLC)	Metastasis	0	0	FALSE	Unknown	Control
ACH-000433	CAKI1	Kidney Cancer	Renal Carcinoma, clear cell	Metastasis	0	0	FALSE	Unknown	Control
ACH-000434	NCIH1915	Lung Cancer	Non-Small Cell Lung Cancer (NSCLC), Large Cell Carcinoma	Metastasis	0	0	FALSE	Unknown	Control
ACH-000436	OCIMY7	Myeloma	Multiple Myeloma	NA	0	0	FALSE	Unknown	Control
ACH-000438	LU65	Lung Cancer	Non-Small Cell Lung Cancer (NSCLC), Large Cell Carcinoma	Primary	0	0	FALSE	Unknown	Control
ACH-000441	SH4	Skin Cancer	Melanoma	Metastasis	0	0	FALSE	Unknown	Control
ACH-000442	RERFLCSQ1	Lung Cancer	Non-Small Cell Lung Cancer (NSCLC), Squamous Cell Carcinoma	Primary	0	0	FALSE	Unknown	Control
ACH-000444	LU99	Lung Cancer	Non-Small Cell Lung Cancer (NSCLC), Large Cell Carcinoma	Metastasis	0	0	FALSE	Unknown	Control
ACH-000445	KNS60	Brain Cancer	Glioblastoma	Primary	0	0	FALSE	Unknown	Control
ACH-000448	NCIH1666	Lung Cancer	Non-Small Cell Lung Cancer (NSCLC), Adenocarcinoma	Metastasis	0	0	FALSE	Unknown	Control
ACH-000450	MELHO	Skin Cancer	Melanoma	Primary	0	0	FALSE	Unknown	Control
ACH-000452	TE8	Esophageal Cancer	Squamous Cell Carcinoma	NA	0	0	FALSE	Unknown	Control
ACH-000454	HCC95	Lung Cancer	Non-Small Cell Lung Cancer (NSCLC), Squamous Cell Carcinoma	Metastasis	0	0	FALSE	Unknown	Control
ACH-000455	LN428	Brain Cancer	Glioblastoma	NA	0	0	FALSE	Unknown	Control
ACH-000456	BCPAP	Thyroid Cancer	Carcinoma, papillary	Primary	0	0	FALSE	Unknown	Control
ACH-000458	CJM	Skin Cancer	Melanoma	Metastasis	0	0	FALSE	Unknown	Control
ACH-000459	TUHR10TKB	Kidney Cancer	Renal Cell Carcinoma	Primary	0	0	FALSE	Unknown	Control
ACH-000460	SNU8	Ovarian Cancer	Adenocarcinoma, high grade serous	Metastasis	0	0	FALSE	Unknown	Control
ACH-000461	SNU1196	Bile Duct Cancer	Cholangiocarcinoma, extrahepatic	NA	0	0	FALSE	Unknown	Control
ACH-000464	CAS1	Brain Cancer	Glioblastoma	Primary	0	0	FALSE	Unknown	Control
ACH-000467	HCC56	Colon/Colorectal Cancer	Adenocarcinoma	NA	0	0	FALSE	Unknown	Control
ACH-000468	PK45H	Pancreatic Cancer	Ductal Adenocarcinoma, exocrine	Primary	0	0	FALSE	Unknown	Control
ACH-000469	YH13	Brain Cancer	Glioblastoma	Primary	0	0	FALSE	Unknown	Control
ACH-000470	SW1463	Colon/Colorectal Cancer	Adenocarcinoma	Primary	0	0	FALSE	Unknown	Control
ACH-000471	LI7	Liver Cancer	NA	NA	0	0	FALSE	Unknown	Control
ACH-000472	HSC2	Head and Neck Cancer	Squamous Cell Carcinoma	Metastasis	0	0	FALSE	Unknown	Control
ACH-000473	RT112	Bladder Cancer	Transitional Cell Carcinoma	Primary	0	0	FALSE	Unknown	Control
ACH-000475	HUH1	Liver Cancer	Hepatocellular Carcinoma, HBs-antigen carrier	Primary	0	0	FALSE	Unknown	Control
ACH-000476	JHH4	Liver Cancer	Hepatocellular Carcinoma	Primary	0	0	FALSE	Unknown	Control
ACH-000477	MALME3M	Skin Cancer	Melanoma	Metastasis	0	0	FALSE	Unknown	Control
ACH-000478	SNU387	Liver Cancer	Hepatocellular Carcinoma	Primary	0	0	FALSE	Unknown	Control
ACH-000480	HUH7	Liver Cancer	Hepatocellular Carcinoma	Primary	0	0	FALSE	Unknown	Control
ACH-000481	NCIH2170	Lung Cancer	Non-Small Cell Lung Cancer (NSCLC), Squamous Cell Carcinoma	Primary	0	0	FALSE	Unknown	Control
ACH-000483	SNU182	Liver Cancer	Hepatocellular Carcinoma	Primary	0	0	FALSE	Unknown	Control
ACH-000484	VMRCRCW	Kidney Cancer	Renal Cell Carcinoma	Primary	0	0	FALSE	Unknown	Control
ACH-000485	GSU	Gastric Cancer	Adenocarcinoma	Metastasis	0	0	FALSE	Unknown	Control
ACH-000487	F36P	Leukemia	Acute Myelogenous Leukemia (AML), M6 (Erythroleukemia)	Metastasis	0	0	FALSE	Unknown	Control
ACH-000488	TE11	Esophageal Cancer	Squamous Cell Carcinoma	Primary	0	0	FALSE	Unknown	Control
ACH-000489	SW1116	Colon/Colorectal Cancer	Adenocarcinoma	Primary	0	0	FALSE	Unknown	Control
ACH-000490	SF767	Cervical Cancer	Squamous Cell Carcinoma	Metastasis	0	0	FALSE	Unknown	Control
ACH-000491	NCIH716	Colon/Colorectal Cancer	Adenocarcinoma	Metastasis	0	0	FALSE	Unknown	Control
ACH-000495	TUHR4TKB	Kidney Cancer	Renal Cell Carcinoma	Primary	0	0	FALSE	Unknown	Control
ACH-000496	NCIH1792	Lung Cancer	Non-Small Cell Lung Cancer (NSCLC), Adenocarcinoma	Metastasis	0	0	FALSE	Unknown	Control
ACH-000498	KO52	Leukemia	Acute Myelogenous Leukemia (AML), M2 (Myeloblastic)	NA	0	0	FALSE	Unknown	Control
ACH-000499	EW8	Bone Cancer	Ewings Sarcoma	NA	0	0	FALSE	Unknown	Control
ACH-000500	SNU46	Head and Neck Cancer	Squamous Cell Carcinoma, laryngeal	NA	0	0	FALSE	Unknown	Control
ACH-000501	LS123	Colon/Colorectal Cancer	Adenocarcinoma	Primary	0	0	FALSE	Unknown	Control
ACH-000502	TCCPAN2	Pancreatic Cancer	Ductal Adenocarcinoma, exocrine	Metastasis	0	0	FALSE	Unknown	Control
ACH-000503	BICR16	Head and Neck Cancer	Squamous Cell Carcinoma, oral	Primary	0	0	FALSE	Unknown	Control
ACH-000504	SNB75	Brain Cancer	Glioma	Primary	0	0	FALSE	Unknown	Control
ACH-000505	RKN	Sarcoma	Leiomyosarcoma	Primary	0	0	FALSE	Unknown	Control
ACH-000507	KE39	Gastric Cancer	Adenocarcinoma	Metastasis	0	0	FALSE	Unknown	Control
ACH-000510	NCIH1299	Lung Cancer	Non-Small Cell Lung Cancer (NSCLC), Large Cell Carcinoma	Metastasis	0	0	FALSE	Unknown	Control
ACH-000511	CALU1	Lung Cancer	Non-Small Cell Lung Cancer (NSCLC), Squamous Cell Carcinoma	Metastasis	0	0	FALSE	Unknown	Control
ACH-000512	INA6	Myeloma	Multiple Myeloma	NA	0	0	FALSE	Unknown	Control
ACH-000514	NCIH1092	Lung Cancer	Small Cell Lung Cancer (SCLC)	Metastasis	0	0	FALSE	Unknown	Control
ACH-000516	CAL78	Bone Cancer	Chondrosarcoma	NA	0	0	FALSE	Unknown	Control
ACH-000517	SNU410	Pancreatic Cancer	Ductal Adenocarcinoma, exocrine	Metastasis	0	0	FALSE	Unknown	Control
ACH-000518	CAL33	Head and Neck Cancer	Squamous Cell Carcinoma, oral	Primary	0	0	FALSE	Unknown	Control
ACH-000520	59M	Ovarian Cancer	Adenocarcinoma, high grade serous	Metastasis	0	0	FALSE	Unknown	Control
ACH-000521	NCIH2030	Lung Cancer	Non-Small Cell Lung Cancer (NSCLC), Adenocarcinoma	Metastasis	0	0	FALSE	Unknown	Control
ACH-000522	UMUC3	Bladder Cancer	Transitional Cell Carcinoma	Primary	0	0	FALSE	Unknown	Control
ACH-000524	KURAMOCHI	Ovarian Cancer	Adenocarcinoma, high grade serous	Metastasis	0	0	FALSE	Unknown	Control
ACH-000525	NCIH2171	Lung Cancer	Small Cell Lung Cancer (SCLC)	Metastasis	0	0	FALSE	Unknown	Control
ACH-000528	ABC1	Lung Cancer	Non-Small Cell Lung Cancer (NSCLC), Adenocarcinoma	Metastasis	0	0	FALSE	Unknown	Control
ACH-000532	SNU61	Colon/Colorectal Cancer	Adenocarcinoma	Metastasis	0	0	FALSE	Unknown	Control
ACH-000533	NCIH2004RT	Rhabdoid	Malignant Rhabdoid Tumor	NA	0	0	FALSE	Unknown	Control
ACH-000535	BXPC3	Pancreatic Cancer	Ductal Adenocarcinoma, exocrine	Primary	0	0	FALSE	Unknown	Control
ACH-000541	KMS34	Myeloma	Multiple Myeloma	Primary	0	0	FALSE	Unknown	Control
ACH-000542	HEYA8	Ovarian Cancer	Adenocarcinoma, low grade serous	Metastasis	0	0	FALSE	Unknown	Control
ACH-000546	HSC4	Head and Neck Cancer	Squamous Cell Carcinoma	Metastasis	0	0	FALSE	Unknown	Control
ACH-000548	BHY	Head and Neck Cancer	Squamous Cell Carcinoma, oral	Primary	0	0	FALSE	Unknown	Control
ACH-000549	SNU1076	Head and Neck Cancer	Squamous Cell Carcinoma, laryngeal	NA	0	0	FALSE	Unknown	Control
ACH-000550	IGR39	Skin Cancer	Melanoma	Primary	0	0	FALSE	Unknown	Control
ACH-000551	K562	Leukemia	Chronic Myelogenous Leukemia (CML), blast crisis	Metastasis	0	0	FALSE	Unknown	Control
ACH-000552	HT29	Colon/Colorectal Cancer	Adenocarcinoma	Primary	0	0	FALSE	Unknown	Control
ACH-000554	UACC893	Breast Cancer	Breast Ductal Carcinoma	Primary	0	0	FALSE	Unknown	Control
ACH-000556	SIHA	Cervical Cancer	Carcinoma	NA	0	0	FALSE	Unknown	Control
ACH-000557	AML193	Leukemia	Acute Myelogenous Leukemia (AML), M5 (Eosinophilic/Monocytic)	Primary	0	0	FALSE	Unknown	Control
ACH-000558	A172	Brain Cancer	Glioblastoma	Primary	0	0	FALSE	Unknown	Control
ACH-000559	NCIH1836	Lung Cancer	Small Cell Lung Cancer (SCLC)	Primary	0	0	FALSE	Unknown	Control
ACH-000561	TDOTT	Esophageal Cancer	Squamous Cell Carcinoma	Metastasis	0	0	FALSE	Unknown	Control
ACH-000562	HCC78	Lung Cancer	Non-Small Cell Lung Cancer (NSCLC), Adenocarcinoma	Metastasis	0	0	FALSE	Unknown	Control
ACH-000563	EBC1	Lung Cancer	Non-Small Cell Lung Cancer (NSCLC), Squamous Cell Carcinoma	Metastasis	0	0	FALSE	Unknown	Control
ACH-000565	RCM1	Colon/Colorectal Cancer	Adenocarcinoma	Primary	0	0	FALSE	Unknown	Control
ACH-000570	YKG1	Brain Cancer	Glioblastoma	Primary	0	0	FALSE	Unknown	Control
ACH-000571	T98G	Brain Cancer	Glioblastoma	Primary	0	0	FALSE	Unknown	Control
ACH-000573	MDAMB436	Breast Cancer	Carcinoma	Metastasis	0	0	FALSE	Unknown	Control
ACH-000577	JHH2	Liver Cancer	Hepatocellular Carcinoma	Metastasis	0	0	FALSE	Unknown	Control
ACH-000579	UACC257	Skin Cancer	Melanoma	Primary	0	0	FALSE	Unknown	Control
ACH-000580	C32	Skin Cancer	Melanoma, amelanotic	Primary	0	0	FALSE	Unknown	Control
ACH-000581	SNU16	Gastric Cancer	Adenocarcinoma	Metastasis	0	0	FALSE	Unknown	Control
ACH-000583	MC116	Lymphoma	B-cell, Non-Hodgkins	NA	0	0	FALSE	Unknown	Control
ACH-000584	JHOS4	Ovarian Cancer	Adenocarcinoma, high grade serous	Primary	0	0	FALSE	Unknown	Control
ACH-000585	EPLC272H	Lung Cancer	Non-Small Cell Lung Cancer (NSCLC), Squamous Cell Carcinoma	Primary	0	0	FALSE	Unknown	Control
ACH-000587	NCIH1975	Lung Cancer	Non-Small Cell Lung Cancer (NSCLC), Adenocarcinoma	Primary	0	0	FALSE	Unknown	Control
ACH-000588	KMS26	Myeloma	Multiple Myeloma	Primary	0	0	FALSE	Unknown	Control
ACH-000589	NCIH1437	Lung Cancer	Non-Small Cell Lung Cancer (NSCLC), Adenocarcinoma	Metastasis	0	0	FALSE	Unknown	Control
ACH-000591	LN235	Brain Cancer	Astrocytoma	NA	0	0	FALSE	Unknown	Control
ACH-000592	TM31	Brain Cancer	Glioma	NA	0	0	FALSE	Unknown	Control
ACH-000593	BC3C	Bladder Cancer	Transitional Cell Carcinoma	Primary	0	0	FALSE	Unknown	Control
ACH-000595	LN229	Brain Cancer	Glioblastoma	Primary	0	0	FALSE	Unknown	Control
ACH-000596	LCLC97TM1	Lung Cancer	Non-Small Cell Lung Cancer (NSCLC), Large Cell Carcinoma	Primary	0	0	FALSE	Unknown	Control
ACH-000597	TTC709	Rhabdoid	Malignant Rhabdoid Tumor	NA	0	0	FALSE	Unknown	Control
ACH-000599	PATU8902	Pancreatic Cancer	Ductal Adenocarcinoma, exocrine	Primary	0	0	FALSE	Unknown	Control
ACH-000600	SLR26	Kidney Cancer	Renal Cell Carcinoma	Primary	0	0	FALSE	Unknown	Control
ACH-000602	M07E	Leukemia	Acute Myelogenous Leukemia (AML), M7 (Megakaryoblastic)	NA	0	0	FALSE	Unknown	Control
ACH-000604	KYO1	Leukemia	Chronic Myelogenous Leukemia (CML), blast crisis	NA	0	0	FALSE	Unknown	Control
ACH-000605	TE6	Esophageal Cancer	Squamous Cell Carcinoma	NA	0	0	FALSE	Unknown	Control
ACH-000606	PECAPJ34CLONEC12	Head and Neck Cancer	Squamous Cell Carcinoma, basaloid	Primary	0	0	FALSE	Unknown	Control
ACH-000607	KYM1	Rhabdoid	Malignant Rhabdoid Tumor	Primary	0	0	FALSE	Unknown	Control
ACH-000608	COV644	Ovarian Cancer	Adenocarcinoma, mucinous	Primary	0	0	FALSE	Unknown	Control
ACH-000618	SNU1041	Head and Neck Cancer	Squamous Cell Carcinoma, hypopharyngeal	NA	0	0	FALSE	Unknown	Control
ACH-000619	PECAPJ15	Head and Neck Cancer	Squamous Cell Carcinoma, oral	Primary	0	0	FALSE	Unknown	Control
ACH-000620	JHH1	Liver Cancer	Hepatocellular Carcinoma	Primary	0	0	FALSE	Unknown	Control
ACH-000621	MDAMB157	Breast Cancer	Breast Ductal Carcinoma	Metastasis	0	0	FALSE	Unknown	Control
ACH-000622	KNS42	Brain Cancer	Glioblastoma	Primary	0	0	FALSE	Unknown	Control
ACH-000623	SNU201	Brain Cancer	Glioblastoma	Primary	0	0	FALSE	Unknown	Control
ACH-000624	HCC1806	Breast Cancer	Breast Ductal Carcinoma	Primary	0	0	FALSE	Unknown	Control
ACH-000627	LCLC103H	Lung Cancer	Non-Small Cell Lung Cancer (NSCLC), Large Cell Carcinoma	Metastasis	0	0	FALSE	Unknown	Control
ACH-000630	YD8	Head and Neck Cancer	Squamous Cell Carcinoma, tongue	NA	0	0	FALSE	Unknown	Control
ACH-000632	HS944T	Skin Cancer	Melanoma	Metastasis	0	0	FALSE	Unknown	Control
ACH-000633	FU97	Gastric Cancer	Adenocarcinoma	Primary	0	0	FALSE	Unknown	Control
ACH-000634	LN340	Brain Cancer	Glioblastoma	NA	0	0	FALSE	Unknown	Control
ACH-000637	KYSE520	Esophageal Cancer	Squamous Cell Carcinoma	Primary	0	0	FALSE	Unknown	Control
ACH-000638	NCIH441	Lung Cancer	Non-Small Cell Lung Cancer (NSCLC), Adenocarcinoma	Metastasis	0	0	FALSE	Unknown	Control
ACH-000639	NCIH211	Lung Cancer	Small Cell Lung Cancer (SCLC)	Metastasis	0	0	FALSE	Unknown	Control
ACH-000645	JL1	Lung Cancer	Mesothelioma	Primary	0	0	FALSE	Unknown	Control
ACH-000647	TE1	Esophageal Cancer	Squamous Cell Carcinoma	Primary	0	0	FALSE	Unknown	Control
ACH-000648	NCIH28	Lung Cancer	Mesothelioma	Metastasis	0	0	FALSE	Unknown	Control
ACH-000649	786O	Kidney Cancer	Renal Carcinoma, clear cell	Primary	0	0	FALSE	Unknown	Control
ACH-000651	SW620	Colon/Colorectal Cancer	Adenocarcinoma	Metastasis	0	0	FALSE	Unknown	Control
ACH-000653	JJN3	Myeloma	Multiple Myeloma	Primary	0	0	FALSE	Unknown	Control
ACH-000654	RAJI	Lymphoma	B-cell, Non-Hodgkins, Burkitts	NA	0	0	FALSE	Unknown	Control
ACH-000655	SF268	Brain Cancer	Glioma	Primary	0	0	FALSE	Unknown	Control
ACH-000656	SUDHL8	Lymphoma	Diffuse Large B-cell Lymphoma (DLBCL)	Metastasis	0	0	FALSE	Unknown	Control
ACH-000658	KMS18	Myeloma	Multiple Myeloma	Primary	0	0	FALSE	Unknown	Control
ACH-000661	WM1799	Skin Cancer	Melanoma	NA	0	0	FALSE	Unknown	Control
ACH-000664	SUDHL1	Lymphoma	T-cell, Non-Hodgkins, Anaplastic Large Cell (ALCL)	NA	0	0	FALSE	Unknown	Control
ACH-000665	SKMES1	Lung Cancer	Non-Small Cell Lung Cancer (NSCLC), Squamous Cell Carcinoma	Metastasis	0	0	FALSE	Unknown	Control
ACH-000666	NCIH1355	Lung Cancer	Non-Small Cell Lung Cancer (NSCLC), Adenocarcinoma	Metastasis	0	0	FALSE	Unknown	Control
ACH-000667	HCC44	Lung Cancer	Non-Small Cell Lung Cancer (NSCLC), Adenocarcinoma	Primary	0	0	FALSE	Unknown	Control
ACH-000668	HCC70	Breast Cancer	Breast Ductal Carcinoma	Primary	0	0	FALSE	Unknown	Control
ACH-000671	HUH6	Liver Cancer	Hepatoblastoma	NA	0	0	FALSE	Unknown	Control
ACH-000673	LN443	Brain Cancer	Glioblastoma	NA	0	0	FALSE	Unknown	Control
ACH-000676	LN464	Brain Cancer	Glioblastoma	NA	0	0	FALSE	Unknown	Control
ACH-000677	SW1573	Lung Cancer	Non-Small Cell Lung Cancer (NSCLC), Adenocarcinoma	Primary	0	0	FALSE	Unknown	Control
ACH-000681	A549	Lung Cancer	Non-Small Cell Lung Cancer (NSCLC), Adenocarcinoma	Primary	0	0	FALSE	Unknown	Control
ACH-000682	SNU1066	Head and Neck Cancer	Squamous Cell Carcinoma	NA	0	0	FALSE	Unknown	Control
ACH-000683	SNU503	Colon/Colorectal Cancer	Adenocarcinoma	Metastasis	0	0	FALSE	Unknown	Control
ACH-000684	KMRC1	Kidney Cancer	Renal Carcinoma, clear cell	Primary	0	0	FALSE	Unknown	Control
ACH-000685	L33	Pancreatic Cancer	Ductal Adenosquamous Carcinoma	Metastasis	0	0	FALSE	Unknown	Control
ACH-000688	OV7	Ovarian Cancer	Adenocarcinoma, mixed	Primary	0	0	FALSE	Unknown	Control
ACH-000693	KYSE180	Esophageal Cancer	Squamous Cell Carcinoma	Primary	0	0	FALSE	Unknown	Control
ACH-000694	TE9	Esophageal Cancer	Squamous Cell Carcinoma	Metastasis	0	0	FALSE	Unknown	Control
ACH-000695	CORL47	Lung Cancer	Small Cell Lung Cancer (SCLC)	Metastasis	0	0	FALSE	Unknown	Control
ACH-000696	OVCAR8	Ovarian Cancer	Adenocarcinoma, high grade serous	Primary	0	0	FALSE	Unknown	Control
ACH-000698	DMS53	Lung Cancer	Small Cell Lung Cancer (SCLC)	Primary	0	0	FALSE	Unknown	Control
ACH-000699	HCC1395	Breast Cancer	Breast Ductal Carcinoma	Primary	0	0	FALSE	Unknown	Control
ACH-000700	NCIH2882	Lung Cancer	Non-Small Cell Lung Cancer (NSCLC), Squamous Cell Carcinoma	NA	0	0	FALSE	Unknown	Control
ACH-000701	RMUGS	Ovarian Cancer	Cystadenocarcinoma, mucinous	Primary	0	0	FALSE	Unknown	Control
ACH-000702	L1236	Lymphoma	B-cell, Hodgkins	NA	0	0	FALSE	Unknown	Control
ACH-000706	EKVX	Lung Cancer	Non-Small Cell Lung Cancer (NSCLC), Adenocarcinoma	Primary	0	0	FALSE	Unknown	Control
ACH-000709	KMRC2	Kidney Cancer	Renal Carcinoma, clear cell	Primary	0	0	FALSE	Unknown	Control
ACH-000713	CAOV3	Ovarian Cancer	Adenocarcinoma, high grade serous	Primary	0	0	FALSE	Unknown	Control
ACH-000714	KMS11	Myeloma	Multiple Myeloma	Primary	0	0	FALSE	Unknown	Control
ACH-000716	TT2609C02	Thyroid Cancer	Carcinoma, follicular	NA	0	0	FALSE	Unknown	Control
ACH-000717	COLO680N	Esophageal Cancer	Squamous Cell Carcinoma	NA	0	0	FALSE	Unknown	Control
ACH-000718	NCIH2291	Lung Cancer	Non-Small Cell Lung Cancer (NSCLC), Adenocarcinoma	Metastasis	0	0	FALSE	Unknown	Control
ACH-000719	RMGI	Ovarian Cancer	Adenocarcinoma, clear cell	Metastasis	0	0	FALSE	Unknown	Control
ACH-000721	HMC18	Breast Cancer	Carcinoma	Metastasis	0	0	FALSE	Unknown	Control
ACH-000722	SNUC1	Colon/Colorectal Cancer	Adenocarcinoma	Metastasis	0	0	FALSE	Unknown	Control
ACH-000725	HCC202	Breast Cancer	Breast Ductal Carcinoma	Primary	0	0	FALSE	Unknown	Control
ACH-000732	PECAPJ41CLONED2	Head and Neck Cancer	Squamous Cell Carcinoma, oral	Primary	0	0	FALSE	Unknown	Control
ACH-000734	JHH5	Liver Cancer	Hepatocellular Carcinoma	Primary	0	0	FALSE	Unknown	Control
ACH-000736	SNU601	Gastric Cancer	Adenocarcinoma, signet ring cell	Metastasis	0	0	FALSE	Unknown	Control
ACH-000738	GB1	Brain Cancer	Glioblastoma	Primary	0	0	FALSE	Unknown	Control
ACH-000739	HEPG2	Liver Cancer	Hepatocellular Carcinoma	Primary	0	0	FALSE	Unknown	Control
ACH-000740	A253	Head and Neck Cancer	Squamous Cell Carcinoma, salivary gland	Primary	0	0	FALSE	Unknown	Control
ACH-000741	UBLC1	Bladder Cancer	Transitional Cell Carcinoma	Primary	0	0	FALSE	Unknown	Control
ACH-000746	GSS	Gastric Cancer	Adenocarcinoma	Metastasis	0	0	FALSE	Unknown	Control
ACH-000747	NCIH1703	Lung Cancer	Non-Small Cell Lung Cancer (NSCLC), Squamous Cell Carcinoma	Primary	0	0	FALSE	Unknown	Control
ACH-000748	SJSA1	Bone Cancer	Osteosarcoma	Primary	0	0	FALSE	Unknown	Control
ACH-000754	L428	Lymphoma	B-cell, Hodgkins	NA	0	0	FALSE	Unknown	Control
ACH-000756	GI1	Brain Cancer	Glioblastoma	Primary	0	0	FALSE	Unknown	Control
ACH-000757	A427	Lung Cancer	Non-Small Cell Lung Cancer (NSCLC), Adenocarcinoma	NA	0	0	FALSE	Unknown	Control
ACH-000758	MKN74	Gastric Cancer	Adenocarcinoma	Metastasis	0	0	FALSE	Unknown	Control
ACH-000760	LNZ308	Brain Cancer	Glioblastoma	NA	0	0	FALSE	Unknown	Control
ACH-000762	YD38	Head and Neck Cancer	Squamous Cell Carcinoma	NA	0	0	FALSE	Unknown	Control
ACH-000763	MM1S	Myeloma	Multiple Myeloma	Primary	0	0	FALSE	Unknown	Control
ACH-000764	SH10TC	Gastric Cancer	Adenocarcinoma, mucinous	Primary	0	0	FALSE	Unknown	Control
ACH-000765	WM983B	Skin Cancer	Melanoma	Metastasis	0	0	FALSE	Unknown	Control
ACH-000767	NCIH526	Lung Cancer	Small Cell Lung Cancer (SCLC)	Metastasis	0	0	FALSE	Unknown	Control
ACH-000768	MDAMB231	Breast Cancer	Carcinoma	Metastasis	0	0	FALSE	Unknown	Control
ACH-000769	LK2	Lung Cancer	Non-Small Cell Lung Cancer (NSCLC), Squamous Cell Carcinoma	Primary	0	0	FALSE	Unknown	Control
ACH-000773	KIJK	Lymphoma	T-cell, Non-Hodgkins, Anaplastic Large Cell (ALCL)	NA	0	0	FALSE	Unknown	Control
ACH-000775	NCIH727	Lung Cancer	Carcinoid	Primary	0	0	FALSE	Unknown	Control
ACH-000776	ONS76	Brain Cancer	Medulloblastoma	Primary	0	0	FALSE	Unknown	Control
ACH-000777	KYSE30	Esophageal Cancer	Squamous Cell Carcinoma	Primary	0	0	FALSE	Unknown	Control
ACH-000778	HSC3	Head and Neck Cancer	Squamous Cell Carcinoma	Metastasis	0	0	FALSE	Unknown	Control
ACH-000781	NCIH2023	Lung Cancer	Non-Small Cell Lung Cancer (NSCLC), Adenocarcinoma	Metastasis	0	0	FALSE	Unknown	Control
ACH-000782	SEM	Leukemia	Acute Lymphoblastic Leukemia (ALL), B-cell	Primary	0	0	FALSE	Unknown	Control
ACH-000783	CAMA1	Breast Cancer	Carcinoma	Metastasis	0	0	FALSE	Unknown	Control
ACH-000785	NCIH2126	Lung Cancer	Non-Small Cell Lung Cancer (NSCLC), Adenocarcinoma	Metastasis	0	0	FALSE	Unknown	Control
ACH-000787	LXF289	Lung Cancer	Non-Small Cell Lung Cancer (NSCLC), Adenocarcinoma	Primary	0	0	FALSE	Unknown	Control
ACH-000788	A2058	Skin Cancer	Melanoma	Metastasis	0	0	FALSE	Unknown	Control
ACH-000791	RERFLCAD1	Lung Cancer	Non-Small Cell Lung Cancer (NSCLC), Adenocarcinoma	Primary	0	0	FALSE	Unknown	Control
ACH-000792	BFTC909	Kidney Cancer	Renal Carcinoma, transitional cell	Primary	0	0	FALSE	Unknown	Control
ACH-000793	KATOIII	Gastric Cancer	Adenocarcinoma, signet ring cell	Metastasis	0	0	FALSE	Unknown	Control
ACH-000794	BICR22	Head and Neck Cancer	Squamous Cell Carcinoma, oral	Metastasis	0	0	FALSE	Unknown	Control
ACH-000796	MCAS	Ovarian Cancer	Cystadenocarcinoma, mucinous	Primary	0	0	FALSE	Unknown	Control
ACH-000799	HS695T	Skin Cancer	Melanoma, amelanotic	Metastasis	0	0	FALSE	Unknown	Control
ACH-000800	NCIH446	Lung Cancer	Small Cell Lung Cancer (SCLC)	Metastasis	0	0	FALSE	Unknown	Control
ACH-000801	HS936T	Skin Cancer	Melanoma	NA	0	0	FALSE	Unknown	Control
ACH-000802	BFTC905	Bladder Cancer	Transitional Cell Carcinoma	Primary	0	0	FALSE	Unknown	Control
ACH-000804	NB1	Neuroblastoma	NA	Metastasis	0	0	FALSE	Unknown	Control
ACH-000805	COLO679	Skin Cancer	Melanoma	Metastasis	0	0	FALSE	Unknown	Control
ACH-000807	SNU738	Brain Cancer	Oligodendroglioma	NA	0	0	FALSE	Unknown	Control
ACH-000809	KYSE410	Esophageal Cancer	Squamous Cell Carcinoma	Primary	0	0	FALSE	Unknown	Control
ACH-000810	SKMEL30	Skin Cancer	Melanoma	Metastasis	0	0	FALSE	Unknown	Control
ACH-000814	HS939T	Skin Cancer	Melanoma	NA	0	0	FALSE	Unknown	Control
ACH-000817	RPMI8226	Myeloma	Multiple Myeloma, plasmacytoma	Primary	0	0	FALSE	Unknown	Control
ACH-000819	LN18	Brain Cancer	Glioblastoma	Primary	0	0	FALSE	Unknown	Control
ACH-000820	SW403	Colon/Colorectal Cancer	Adenocarcinoma	Primary	0	0	FALSE	Unknown	Control
ACH-000822	SKMEL24	Skin Cancer	Melanoma	Metastasis	0	0	FALSE	Unknown	Control
ACH-000823	KYSE140	Esophageal Cancer	Squamous Cell Carcinoma	Primary	0	0	FALSE	Unknown	Control
ACH-000824	KYSE510	Esophageal Cancer	Squamous Cell Carcinoma	Primary	0	0	FALSE	Unknown	Control
ACH-000829	HUNS1	Myeloma	Multiple Myeloma	NA	0	0	FALSE	Unknown	Control
ACH-000832	CAL27	Head and Neck Cancer	Squamous Cell Carcinoma	Primary	0	0	FALSE	Unknown	Control
ACH-000833	RH30	Sarcoma	Rhabdomyosarcoma, alveolar	Metastasis	0	0	FALSE	Unknown	Control
ACH-000834	UMUC1	Bladder Cancer	Transitional Cell Carcinoma	Metastasis	0	0	FALSE	Unknown	Control
ACH-000835	GCT	Sarcoma	Pleomorphic Sarcoma	Metastasis	0	0	FALSE	Unknown	Control
ACH-000836	YD15	Head and Neck Cancer	Squamous Cell Carcinoma, tongue	NA	0	0	FALSE	Unknown	Control
ACH-000837	NCIH322	Lung Cancer	Non-Small Cell Lung Cancer (NSCLC), Adenocarcinoma	Primary	0	0	FALSE	Unknown	Control
ACH-000838	AMO1	Myeloma	Multiple Myeloma, plasmacytoma	Primary	0	0	FALSE	Unknown	Control
ACH-000839	SCABER	Bladder Cancer	Squamous Cell Carcinoma	Primary	0	0	FALSE	Unknown	Control
ACH-000840	HCC366	Lung Cancer	Non-Small Cell Lung Cancer (NSCLC), Adenosquamous Carcinoma	Primary	0	0	FALSE	Unknown	Control
ACH-000841	NCIH2087	Lung Cancer	Non-Small Cell Lung Cancer (NSCLC), Adenocarcinoma	Metastasis	0	0	FALSE	Unknown	Control
ACH-000843	HARA	Lung Cancer	Non-Small Cell Lung Cancer (NSCLC), Squamous Cell Carcinoma	Metastasis	0	0	FALSE	Unknown	Control
ACH-000845	NCIH1373	Lung Cancer	Non-Small Cell Lung Cancer (NSCLC), Adenocarcinoma	Primary	0	0	FALSE	Unknown	Control
ACH-000846	FADU	Head and Neck Cancer	Squamous Cell Carcinoma	Primary	0	0	FALSE	Unknown	Control
ACH-000847	HGC27	Gastric Cancer	Adenocarcinoma	Metastasis	0	0	FALSE	Unknown	Control
ACH-000848	JHH7	Liver Cancer	Hepatocellular Carcinoma	Primary	0	0	FALSE	Unknown	Control
ACH-000849	MDAMB468	Breast Cancer	Carcinoma	Metastasis	0	0	FALSE	Unknown	Control
ACH-000851	MORCPR	Lung Cancer	Non-Small Cell Lung Cancer (NSCLC), Adenocarcinoma	Primary	0	0	FALSE	Unknown	Control
ACH-000853	NCIH661	Lung Cancer	Non-Small Cell Lung Cancer (NSCLC), Large Cell Carcinoma	Metastasis	0	0	FALSE	Unknown	Control
ACH-000854	OCIMY5	Myeloma	Multiple Myeloma	NA	0	0	FALSE	Unknown	Control
ACH-000855	KYSE150	Esophageal Cancer	Squamous Cell Carcinoma	Primary	0	0	FALSE	Unknown	Control
ACH-000858	KNS62	Lung Cancer	Non-Small Cell Lung Cancer (NSCLC), Squamous Cell Carcinoma	Metastasis	0	0	FALSE	Unknown	Control
ACH-000859	HCC1954	Breast Cancer	Breast Ductal Carcinoma	Primary	0	0	FALSE	Unknown	Control
ACH-000860	NCIH358	Lung Cancer	Non-Small Cell Lung Cancer (NSCLC), Adenocarcinoma	Primary	0	0	FALSE	Unknown	Control
ACH-000861	HOP62	Lung Cancer	Non-Small Cell Lung Cancer (NSCLC), Adenocarcinoma	Primary	0	0	FALSE	Unknown	Control
ACH-000862	KMBC2	Bladder Cancer	Carcinoma	Primary	0	0	FALSE	Unknown	Control
ACH-000863	DBTRG05MG	Brain Cancer	Glioblastoma	Primary	0	0	FALSE	Unknown	Control
ACH-000864	COLO684	Endometrial/Uterine Cancer	Endometrial Adenocarcinoma	Primary	0	0	FALSE	Unknown	Control
ACH-000869	NCIH1568	Lung Cancer	Non-Small Cell Lung Cancer (NSCLC), Adenocarcinoma	Metastasis	0	0	FALSE	Unknown	Control
ACH-000872	HCC515	Lung Cancer	Non-Small Cell Lung Cancer (NSCLC), Adenocarcinoma	NA	0	0	FALSE	Unknown	Control
ACH-000873	KYSE270	Esophageal Cancer	Squamous Cell Carcinoma	Primary	0	0	FALSE	Unknown	Control
ACH-000876	MDAMB415	Breast Cancer	Carcinoma	Metastasis	0	0	FALSE	Unknown	Control
ACH-000878	HCC15	Lung Cancer	Non-Small Cell Lung Cancer (NSCLC), Squamous Cell Carcinoma	Primary	0	0	FALSE	Unknown	Control
ACH-000880	AGS	Gastric Cancer	Adenocarcinoma	Primary	0	0	FALSE	Unknown	Control
ACH-000881	MELJUSO	Skin Cancer	Melanoma	Primary	0	0	FALSE	Unknown	Control
ACH-000884	MDAMB435S	Skin Cancer	Melanoma, amelanotic	Metastasis	0	0	FALSE	Unknown	Control
ACH-000886	NCIH2009	Lung Cancer	Non-Small Cell Lung Cancer (NSCLC), Adenocarcinoma	Metastasis	0	0	FALSE	Unknown	Control
ACH-000889	KMM1	Myeloma	Multiple Myeloma	Primary	0	0	FALSE	Unknown	Control
ACH-000890	SW1271	Lung Cancer	Small Cell Lung Cancer (SCLC)	Primary	0	0	FALSE	Unknown	Control
ACH-000896	647V	Bladder Cancer	Carcinoma	Primary	0	0	FALSE	Unknown	Control
ACH-000898	SNU719	Gastric Cancer	Adenocarcinoma, tubular	Primary	0	0	FALSE	Unknown	Control
ACH-000899	WM88	Skin Cancer	Melanoma	Metastasis	0	0	FALSE	Unknown	Control
ACH-000900	NCIH23	Lung Cancer	Non-Small Cell Lung Cancer (NSCLC), Adenocarcinoma	Primary	0	0	FALSE	Unknown	Control
ACH-000901	HCC1359	Lung Cancer	Non-Small Cell Lung Cancer (NSCLC), Large Cell Carcinoma	Primary	0	0	FALSE	Unknown	Control
ACH-000903	FTC133	Thyroid Cancer	Carcinoma, anaplastic	Metastasis	0	0	FALSE	Unknown	Control
ACH-000905	5637	Bladder Cancer	NA	NA	0	0	FALSE	Unknown	Control
ACH-000906	ES2	Ovarian Cancer	Adenocarcinoma, clear cell	Primary	0	0	FALSE	Unknown	Control
ACH-000910	MDAMB453	Breast Cancer	Carcinoma	Metastasis	0	0	FALSE	Unknown	Control
ACH-000913	ESS1	Endometrial/Uterine Cancer	Endometrial Stromal Sarcoma	Primary	0	0	FALSE	Unknown	Control
ACH-000914	HT	Lymphoma	B-cell, Non-Hodgkins	NA	0	0	FALSE	Unknown	Control
ACH-000915	IPC298	Skin Cancer	Melanoma	Primary	0	0	FALSE	Unknown	Control
ACH-000916	NCIH1573	Lung Cancer	Non-Small Cell Lung Cancer (NSCLC), Adenocarcinoma	Metastasis	0	0	FALSE	Unknown	Control
ACH-000917	TE4	Esophageal Cancer	Squamous Cell Carcinoma	NA	0	0	FALSE	Unknown	Control
ACH-000921	NCIH157DM	Lung Cancer	Non-Small Cell Lung Cancer (NSCLC), Squamous Cell Carcinoma	Metastasis	0	0	FALSE	Unknown	Control
ACH-000926	HT55	Colon/Colorectal Cancer	Adenocarcinoma	Primary	0	0	FALSE	Unknown	Control
ACH-000935	MDST8	Colon/Colorectal Cancer	Adenocarcinoma	NA	0	0	FALSE	Unknown	Control
ACH-000938	NALM6	Leukemia	Acute Lymphoblastic Leukemia (ALL), B-cell	Primary	0	0	FALSE	Unknown	Control
ACH-000945	NCIH650	Lung Cancer	Non-Small Cell Lung Cancer (NSCLC), Adenocarcinoma	Metastasis	0	0	FALSE	Unknown	Control
ACH-000953	SUPT1	Leukemia	Acute Lymphoblastic Leukemia (ALL), T-cell	Metastasis	0	0	FALSE	Unknown	Control
ACH-000963	CCK81	Colon/Colorectal Cancer	Adenocarcinoma	Metastasis	0	0	FALSE	Unknown	Control
ACH-000971	HCT116	Colon/Colorectal Cancer	Adenocarcinoma	Primary	0	0	FALSE	Unknown	Control
ACH-000976	HUCCT1	Bile Duct Cancer	Cholangiocarcinoma, intrahepatic	Metastasis	0	0	FALSE	Unknown	Control
ACH-000979	DU145	Prostate Cancer	Adenocarcinoma	Metastasis	0	0	FALSE	Unknown	Control
ACH-000980	NCIH1155	Lung Cancer	Non-Small Cell Lung Cancer (NSCLC), Large Cell Carcinoma	Metastasis	0	0	FALSE	Unknown	Control
ACH-001001	143B	Bone Cancer	Osteosarcoma	Primary	0	0	FALSE	Unknown	Control
ACH-001016	BECKER	Brain Cancer	Glioma	NA	0	0	FALSE	Unknown	Control
ACH-001020	BT16	Rhabdoid	Atypical Teratoid Rhabdoid Tumor (ATRT)	NA	0	0	FALSE	Unknown	Control
ACH-001028	CHLA06ATRT	Rhabdoid	Atypical Teratoid Rhabdoid Tumor (ATRT)	NA	0	0	FALSE	Unknown	Control
ACH-001029	CHLA10	Bone Cancer	Ewings Sarcoma	NA	0	0	FALSE	Unknown	Control
ACH-001031	CHLA266	Rhabdoid	Atypical Teratoid Rhabdoid Tumor (ATRT)	NA	0	0	FALSE	Unknown	Control
ACH-001033	CHLA57	Unknown	Primitive Neuroectodermal Tumor (PNET)	NA	0	0	FALSE	Unknown	Control
ACH-001036	CMK115	Leukemia	Acute Myelogenous Leukemia (AML)	NA	0	0	FALSE	Unknown	Control
ACH-001038	COGE352	Bone Cancer	Ewings Sarcoma	NA	0	0	FALSE	Unknown	Control
ACH-001039	COLO205	Colon/Colorectal Cancer	Adenocarcinoma	Metastasis	0	0	FALSE	Unknown	Control
ACH-001041	CHL1DM	Skin Cancer	Melanoma	Metastasis	0	0	FALSE	Unknown	Control
ACH-001048	COV504	Ovarian Cancer	Adenocarcinoma, high grade serous	Metastasis	0	0	FALSE	Unknown	Control
ACH-001050	CW9019	Sarcoma	Rhabdomyosarcoma, alveolar	NA	0	0	FALSE	Unknown	Control
ACH-001053	D425	Brain Cancer	Medulloblastoma	NA	0	0	FALSE	Unknown	Control
ACH-001054	D458	Brain Cancer	Medulloblastoma	NA	0	0	FALSE	Unknown	Control
ACH-001063	DOV13	Ovarian Cancer	Adenocarcinoma	Primary	0	0	FALSE	Unknown	Control
ACH-001065	EVSAT	Breast Cancer	Carcinoma	Metastasis	0	0	FALSE	Unknown	Control
ACH-001096	JR	Sarcoma	Rhabdomyosarcoma	NA	0	0	FALSE	Unknown	Control
ACH-001099	KD	Rhabdoid	Malignant Rhabdoid Tumor	NA	0	0	FALSE	Unknown	Control
ACH-001107	KP1N	Pancreatic Cancer	Ductal Adenocarcinoma, exocrine	Primary	0	0	FALSE	Unknown	Control
ACH-001126	MOGGUVW	Brain Cancer	Glioma	NA	0	0	FALSE	Unknown	Control
ACH-001128	MON	Rhabdoid	Malignant Rhabdoid Tumor	NA	0	0	FALSE	Unknown	Control
ACH-001129	MONOMAC1	Leukemia	Acute Myelogenous Leukemia (AML)	Primary	0	0	FALSE	Unknown	Control
ACH-001134	MYLA	Lymphoma	T-cell	NA	0	0	FALSE	Unknown	Control
ACH-001137	NCIH1993	Lung Cancer	Non-Small Cell Lung Cancer (NSCLC), Adenocarcinoma	Metastasis	0	0	FALSE	Unknown	Control
ACH-001151	OVCAR5	Ovarian Cancer	Adenocarcinoma, high grade serous	Metastasis	0	0	FALSE	Unknown	Control
ACH-001163	CCLFPEDS0001T	Kidney Cancer	Renal Medullary Carcinoma	Metastasis	0	0	FALSE	Unknown	Control
ACH-001172	U251MGDM	Brain Cancer	Astrocytoma	Primary	0	0	FALSE	Unknown	Control
ACH-001183	RT11284	Bladder Cancer	Carcinoma	NA	0	0	FALSE	Unknown	Control
ACH-001184	SCMCRM2	Sarcoma	Rhabdomyosarcoma	Metastasis	0	0	FALSE	Unknown	Control
ACH-001188	SHSY5Y	Neuroblastoma	NA	Metastasis	0	0	FALSE	Unknown	Control
ACH-001190	SKMEL2	Skin Cancer	Melanoma	Metastasis	0	0	FALSE	Unknown	Control
ACH-001192	SKNEP1	Bone Cancer	Ewings Sarcoma	Metastasis	0	0	FALSE	Unknown	Control
ACH-001193	SKPNDW	Bone Cancer	Ewings Sarcoma	NA	0	0	FALSE	Unknown	Control
ACH-001194	SKRC31	Kidney Cancer	Renal Cell Carcinoma	Metastasis	0	0	FALSE	Unknown	Control
ACH-001196	SMSCTR	Sarcoma	Rhabdomyosarcoma, embryonal	NA	0	0	FALSE	Unknown	Control
ACH-001197	SMZ1	Lymphoma	NA	NA	0	0	FALSE	Unknown	Control
ACH-001205	TC32	Bone Cancer	Ewings Sarcoma	NA	0	0	FALSE	Unknown	Control
ACH-001211	TTC549	Rhabdoid	Malignant Rhabdoid Tumor	NA	0	0	FALSE	Unknown	Control
ACH-001212	TTC642	Rhabdoid	Malignant Rhabdoid Tumor	NA	0	0	FALSE	Unknown	Control
ACH-001227	UPCISCC090	Head and Neck Cancer	Squamous Cell Carcinoma, oral	Primary	0	0	FALSE	Unknown	Control
ACH-001228	UPCISCC152	Head and Neck Cancer	Squamous Cell Carcinoma, oral	NA	0	0	FALSE	Unknown	Control
ACH-001229	UPCISCC154	Head and Neck Cancer	Squamous Cell Carcinoma, oral	Primary	0	0	FALSE	Unknown	Control
ACH-001232	UW228	Brain Cancer	Medulloblastoma	NA	0	0	FALSE	Unknown	Control
ACH-001239	WM2664	Skin Cancer	Melanoma	Metastasis	0	0	FALSE	Unknown	Control
ACH-001274	SW982	Sarcoma	Synovial	NA	0	0	FALSE	Unknown	Control
ACH-001275	SYO1	Sarcoma	Synovial	NA	0	0	FALSE	Unknown	Control
ACH-001277	YAMATO	Sarcoma	Synovial	Metastasis	0	0	FALSE	Unknown	Control
ACH-001279	SCCOHT1	Ovarian Cancer	Small Cell Carcinoma of the Ovary Hypercalcemic Type (SCCOHT)	NA	0	0	FALSE	Unknown	Control
ACH-001280	SCS214	Sarcoma	Synovial	NA	0	0	FALSE	Unknown	Control
ACH-001283	TC106	Bone Cancer	Ewings Sarcoma	Metastasis	0	0	FALSE	Unknown	Control
ACH-001289	COGAR359	Rhabdoid	Atypical Teratoid Rhabdoid Tumor (ATRT)	NA	0	0	FALSE	Unknown	Control
ACH-001295	Y79	Eye Cancer	Retinoblastoma	NA	0	0	FALSE	Unknown	Control
ACH-001300	CHLA15	Neuroblastoma	NA	NA	0	0	FALSE	Unknown	Control
ACH-001303	NB1643	Neuroblastoma	NA	NA	0	0	FALSE	Unknown	Control
ACH-001306	8305C	Thyroid Cancer	Carcinoma	Primary	0	0	FALSE	Unknown	Control
ACH-001307	8505C	Thyroid Cancer	Carcinoma	Primary	0	0	FALSE	Unknown	Control
ACH-001310	HA1E	Non-Cancerous	NA	NA	0	0	FALSE	Unknown	Control
ACH-001318	PLCPRF5	Liver Cancer	Hepatocellular Carcinoma	Primary	0	0	FALSE	Unknown	Control
ACH-001322	CME1	Sarcoma	Synovial	NA	0	0	FALSE	Unknown	Control
ACH-001328	A431	Skin Cancer	Squamous Cell Carcinoma	Primary	0	0	FALSE	Unknown	Control
ACH-001329	ANGMCSS	Brain Cancer	Glioblastoma	Primary	0	0	FALSE	Unknown	Control
ACH-001331	BICR10	Head and Neck Cancer	Squamous Cell Carcinoma, oral	Primary	0	0	FALSE	Unknown	Control
ACH-001332	BICR78	Head and Neck Cancer	Squamous Cell Carcinoma, oral	Primary	0	0	FALSE	Unknown	Control
ACH-001334	C4I	Cervical Cancer	Carcinoma	Primary	0	0	FALSE	Unknown	Control
ACH-001335	C4II	Cervical Cancer	Carcinoma	Primary	0	0	FALSE	Unknown	Control
ACH-001338	CHP134	Neuroblastoma	NA	Primary	0	0	FALSE	Unknown	Control
ACH-001341	DOTC24510	Cervical Cancer	Cervical Adenocarcinoma	Primary	0	0	FALSE	Unknown	Control
ACH-001344	GIMEN	Neuroblastoma	NA	Metastasis	0	0	FALSE	Unknown	Control
ACH-001346	H103	Head and Neck Cancer	Squamous Cell Carcinoma, buccal mucosa	Primary	0	0	FALSE	Unknown	Control
ACH-001347	H157	Head and Neck Cancer	Squamous Cell Carcinoma, buccal mucosa	Primary	0	0	FALSE	Unknown	Control
ACH-001354	LAN2	Neuroblastoma	NA	Primary	0	0	FALSE	Unknown	Control
ACH-001356	MB1	Thyroid Cancer	Carcinoma, anaplastic	Primary	0	0	FALSE	Unknown	Control
ACH-001360	MS751	Cervical Cancer	Squamous Cell Carcinoma	Metastasis	0	0	FALSE	Unknown	Control
ACH-001366	NGP	Neuroblastoma	NA	Metastasis	0	0	FALSE	Unknown	Control
ACH-001368	OACM51	Esophageal Cancer	Adenocarcinoma	Metastasis	0	0	FALSE	Unknown	Control
ACH-001370	OCIP5X	Ovarian Cancer	Adenocarcinoma, serous	Primary	0	0	FALSE	Unknown	Control
ACH-001374	PA1	Ovarian Cancer	NA	Metastasis	0	0	FALSE	Unknown	Control
ACH-001375	PACADD119	Pancreatic Cancer	Ductal Adenocarcinoma, exocrine	Primary	0	0	FALSE	Unknown	Control
ACH-001382	PACADD188	Pancreatic Cancer	Ductal Adenocarcinoma, exocrine	Metastasis	0	0	FALSE	Unknown	Control
ACH-001385	RPMI2650	Head and Neck Cancer	Squamous Cell Carcinoma	Metastasis	0	0	FALSE	Unknown	Control
ACH-001386	SCLC22H	Lung Cancer	Small Cell Lung Cancer (SCLC)	Metastasis	0	0	FALSE	Unknown	Control
ACH-001388	SUM102PT	Breast Cancer	Carcinoma	Primary	0	0	FALSE	Unknown	Control
ACH-001389	SUM1315MO2	Breast Cancer	Breast Ductal Carcinoma	Metastasis	0	0	FALSE	Unknown	Control
ACH-001391	SUM159PT	Breast Cancer	Carcinoma	Primary	0	0	FALSE	Unknown	Control
ACH-001393	SUM190PT	Breast Cancer	Carcinoma	Primary	0	0	FALSE	Unknown	Control
ACH-001394	SUM229PE	Breast Cancer	Carcinoma	Metastasis	0	0	FALSE	Unknown	Control
ACH-001398	SW156	Kidney Cancer	Renal Cell Carcinoma	Primary	0	0	FALSE	Unknown	Control
ACH-001399	SW626	Colon/Colorectal Cancer	NA	Metastasis	0	0	FALSE	Unknown	Control
ACH-001400	SW954	Cervical Cancer	Squamous Cell Carcinoma	Primary	0	0	FALSE	Unknown	Control
ACH-001403	TO14	Ovarian Cancer	Cystadenocarcinoma	Metastasis	0	0	FALSE	Unknown	Control
ACH-001407	UMUC13	Bladder Cancer	Transitional Cell Carcinoma	Metastasis	0	0	FALSE	Unknown	Control
ACH-001408	UMUC14	Bladder Cancer	Transitional Cell Carcinoma	Metastasis	0	0	FALSE	Unknown	Control
ACH-001409	UMUC16	Bladder Cancer	Transitional Cell Carcinoma	Primary	0	0	FALSE	Unknown	Control
ACH-001411	UMUC5	Bladder Cancer	Squamous Cell Carcinoma	Primary	0	0	FALSE	Unknown	Control
ACH-001416	UMUC9	Bladder Cancer	Transitional Cell Carcinoma	Primary	0	0	FALSE	Unknown	Control
ACH-001418	UWB1289	Ovarian Cancer	Adenocarcinoma, serous	Primary	0	0	FALSE	Unknown	Control
ACH-001419	VP229	Breast Cancer	Breast Ductal Carcinoma	Primary	0	0	FALSE	Unknown	Control
ACH-001421	WERIRB1	Eye Cancer	Retinoblastoma	Primary	0	0	FALSE	Unknown	Control
ACH-001422	WPE1NA22	Prostate Cancer	Adenocarcinoma	Primary	0	0	FALSE	Unknown	Control
ACH-001430	TC138	Bone Cancer	Ewings Sarcoma	NA	0	0	FALSE	Unknown	Control
ACH-001431	TC205	Bone Cancer	Ewings Sarcoma	NA	0	0	FALSE	Unknown	Control
ACH-001433	CCLFPEDS0008T	Sarcoma	Epithelioid	Metastasis	0	0	FALSE	Unknown	Control
ACH-001443	ASH3	Thyroid Cancer	Carcinoma	Primary	0	0	FALSE	Unknown	Control
ACH-001451	BOKU	Cervical Cancer	Squamous Cell Carcinoma	Primary	0	0	FALSE	Unknown	Control
ACH-001453	BPH1	Prostate Cancer	Prostate Hyperplasia	Primary	0	0	FALSE	Unknown	Control
ACH-001454	C10	Colon/Colorectal Cancer	Adenocarcinoma	Primary	0	0	FALSE	Unknown	Control
ACH-001458	C75	Colon/Colorectal Cancer	Adenocarcinoma	Primary	0	0	FALSE	Unknown	Control
ACH-001459	C80	Colon/Colorectal Cancer	Adenocarcinoma	Primary	0	0	FALSE	Unknown	Control
ACH-001460	C84	Colon/Colorectal Cancer	Adenocarcinoma	Primary	0	0	FALSE	Unknown	Control
ACH-001461	C99	Colon/Colorectal Cancer	Adenocarcinoma	Primary	0	0	FALSE	Unknown	Control
ACH-001484	CI	Leukemia	B-cell, unspecified	Primary	0	0	FALSE	Unknown	Control
ACH-001485	CII	Leukemia	B-cell, unspecified	Primary	0	0	FALSE	Unknown	Control
ACH-001494	EGI1	Bile Duct Cancer	Cholangiocarcinoma, extrahepatic	Primary	0	0	FALSE	Unknown	Control
ACH-001495	EMTOKA	Endometrial/Uterine Cancer	Uterine Carcinosarcoma	Primary	0	0	FALSE	Unknown	Control
ACH-001496	ESO26	Esophageal Cancer	Adenocarcinoma	Primary	0	0	FALSE	Unknown	Control
ACH-001497	ESO51	Esophageal Cancer	Adenocarcinoma	Primary	0	0	FALSE	Unknown	Control
ACH-001498	FARAGE	Lymphoma	B-cell, Non-Hodgkins	Metastasis	0	0	FALSE	Unknown	Control
ACH-001500	FLO1	Esophageal Cancer	Adenocarcinoma	Primary	0	0	FALSE	Unknown	Control
ACH-001509	H357	Head and Neck Cancer	Squamous Cell Carcinoma, tongue	Primary	0	0	FALSE	Unknown	Control
ACH-001510	H376	Head and Neck Cancer	Squamous Cell Carcinoma, oral	Primary	0	0	FALSE	Unknown	Control
ACH-001511	H413	Head and Neck Cancer	Squamous Cell Carcinoma, buccal mucosa	Primary	0	0	FALSE	Unknown	Control
ACH-001513	HCA1	Cervical Cancer	Endocervical Adenocarcinoma	Metastasis	0	0	FALSE	Unknown	Control
ACH-001515	HCS2	Cervical Cancer	Squamous Cell Carcinoma	Metastasis	0	0	FALSE	Unknown	Control
ACH-001520	HG3	Leukemia	B-cell, unspecified	Primary	0	0	FALSE	Unknown	Control
ACH-001521	HKA1	Skin Cancer	Squamous Cell Carcinoma	Primary	0	0	FALSE	Unknown	Control
ACH-001522	HMY1	Skin Cancer	Melanoma	Metastasis	0	0	FALSE	Unknown	Control
ACH-001523	HSC1	Skin Cancer	Squamous Cell Carcinoma	Primary	0	0	FALSE	Unknown	Control
ACH-001524	HSC5	Skin Cancer	Squamous Cell Carcinoma	Primary	0	0	FALSE	Unknown	Control
ACH-001525	HT3	Cervical Cancer	Carcinoma	Metastasis	0	0	FALSE	Unknown	Control
ACH-001526	HUO9	Bone Cancer	Osteosarcoma	Primary	0	0	FALSE	Unknown	Control
ACH-001528	IHH4	Thyroid Cancer	Carcinoma, papillary	Metastasis	0	0	FALSE	Unknown	Control
ACH-001529	JAR	Endometrial/Uterine Cancer	Choriocarcinoma	Primary	0	0	FALSE	Unknown	Control
ACH-001530	JEG3	Endometrial/Uterine Cancer	Choriocarcinoma	Metastasis	0	0	FALSE	Unknown	Control
ACH-001532	JMURTK2	Rhabdoid	Malignant Rhabdoid Tumor	Metastasis	0	0	FALSE	Unknown	Control
ACH-001533	KARPAS1718	Lymphoma	Splenic	Primary	0	0	FALSE	Unknown	Control
ACH-001536	KKU100	Bile Duct Cancer	Cholangiocarcinoma, extrahepatic	Primary	0	0	FALSE	Unknown	Control
ACH-001538	KKU213	Bile Duct Cancer	Cholangiocarcinoma, intrahepatic	Primary	0	0	FALSE	Unknown	Control
ACH-001539	KML1	Lymphoma	B-cell, Non-Hodgkins	Primary	0	0	FALSE	Unknown	Control
ACH-001542	KON	Head and Neck Cancer	Squamous Cell Carcinoma	Metastasis	0	0	FALSE	Unknown	Control
ACH-001543	KOSC2	Head and Neck Cancer	Squamous Cell Carcinoma, oral	Primary	0	0	FALSE	Unknown	Control
ACH-001544	KYAE1	Esophageal Cancer	Adenocarcinoma	Metastasis	0	0	FALSE	Unknown	Control
ACH-001547	LO68	Lung Cancer	Mesothelioma	Primary	0	0	FALSE	Unknown	Control
ACH-001548	LS	Neuroblastoma	NA	Metastasis	0	0	FALSE	Unknown	Control
ACH-001549	LU135	Lung Cancer	Small Cell Lung Cancer (SCLC)	Primary	0	0	FALSE	Unknown	Control
ACH-001551	MCC142	Skin Cancer	Merkel Cell Carcinoma	Metastasis	0	0	FALSE	Unknown	Control
ACH-001552	MCC26	Skin Cancer	Merkel Cell Carcinoma	Primary	0	0	FALSE	Unknown	Control
ACH-001554	MEL202	Eye Cancer	Uveal Melanoma	Primary	0	0	FALSE	Unknown	Control
ACH-001555	MERO14	Lung Cancer	Mesothelioma	Primary	0	0	FALSE	Unknown	Control
ACH-001556	MERO25	Lung Cancer	Mesothelioma	Primary	0	0	FALSE	Unknown	Control
ACH-001557	MERO41	Lung Cancer	Mesothelioma	Primary	0	0	FALSE	Unknown	Control
ACH-001558	MERO48A	Lung Cancer	Mesothelioma	Primary	0	0	FALSE	Unknown	Control
ACH-001559	MERO82	Lung Cancer	Mesothelioma	Primary	0	0	FALSE	Unknown	Control
ACH-001560	MERO83	Lung Cancer	Mesothelioma	Primary	0	0	FALSE	Unknown	Control
ACH-001562	MERO95	Lung Cancer	Mesothelioma	Primary	0	0	FALSE	Unknown	Control
ACH-001563	MM127	Skin Cancer	Melanoma, amelanotic	Metastasis	0	0	FALSE	Unknown	Control
ACH-001566	MM370	Skin Cancer	Melanoma	Metastasis	0	0	FALSE	Unknown	Control
ACH-001567	MM383	Skin Cancer	Melanoma	Metastasis	0	0	FALSE	Unknown	Control
ACH-001568	MM386	Skin Cancer	Melanoma	Metastasis	0	0	FALSE	Unknown	Control
ACH-001570	MM426	Skin Cancer	Melanoma	Metastasis	0	0	FALSE	Unknown	Control
ACH-001574	MOLM14	Leukemia	Acute Myelogenous Leukemia (AML)	Primary	0	0	FALSE	Unknown	Control
ACH-001577	MUTZ8	Leukemia	Acute Myelogenous Leukemia (AML)	Primary	0	0	FALSE	Unknown	Control
ACH-001603	NH12	Neuroblastoma	NA	Primary	0	0	FALSE	Unknown	Control
ACH-001605	NO10	Brain Cancer	Glioblastoma	Primary	0	0	FALSE	Unknown	Control
ACH-001606	NO11	Brain Cancer	Glioblastoma	Primary	0	0	FALSE	Unknown	Control
ACH-001607	NOZ	Gallbladder Cancer	Adenocarcinoma	Metastasis	0	0	FALSE	Unknown	Control
ACH-001608	NP2	Brain Cancer	Glioblastoma	Primary	0	0	FALSE	Unknown	Control
ACH-001609	NP3	Brain Cancer	Glioblastoma	Primary	0	0	FALSE	Unknown	Control
ACH-001610	NP5	Brain Cancer	Glioblastoma	Primary	0	0	FALSE	Unknown	Control
ACH-001611	NP8	Brain Cancer	Glioblastoma	Primary	0	0	FALSE	Unknown	Control
ACH-001616	OCILY18	Lymphoma	Diffuse Large B-cell Lymphoma (DLBCL)	Primary	0	0	FALSE	Unknown	Control
ACH-001618	OCIM2	Leukemia	Acute Myelogenous Leukemia (AML)	Primary	0	0	FALSE	Unknown	Control
ACH-001619	OCUG1	Gallbladder Cancer	Adenocarcinoma	Metastasis	0	0	FALSE	Unknown	Control
ACH-001622	ONDA7	Brain Cancer	Glioblastoma	Primary	0	0	FALSE	Unknown	Control
ACH-001623	ONDA8	Brain Cancer	Glioblastoma	Primary	0	0	FALSE	Unknown	Control
ACH-001624	ONDA9	Brain Cancer	Glioblastoma	Primary	0	0	FALSE	Unknown	Control
ACH-001625	OSC19	Head and Neck Cancer	Squamous Cell Carcinoma	Metastasis	0	0	FALSE	Unknown	Control
ACH-001626	OSC20	Head and Neck Cancer	Squamous Cell Carcinoma	Metastasis	0	0	FALSE	Unknown	Control
ACH-001627	P4E6	Prostate Cancer	Adenocarcinoma	Primary	0	0	FALSE	Unknown	Control
ACH-001628	PEA1	Ovarian Cancer	Cystadenocarcinoma	Metastasis	0	0	FALSE	Unknown	Control
ACH-001630	PEO1	Ovarian Cancer	Cystadenocarcinoma	Metastasis	0	0	FALSE	Unknown	Control
ACH-001632	PEO4	Ovarian Cancer	Cystadenocarcinoma	Metastasis	0	0	FALSE	Unknown	Control
ACH-001634	PGA1	Leukemia	Chronic Lymphoblastic Leukemia (CLL), B-cell	Primary	0	0	FALSE	Unknown	Control
ACH-001639	ROS50	Leukemia	Acute Lymphoblastic Leukemia (ALL), B-cell	Primary	0	0	FALSE	Unknown	Control
ACH-001641	SAT	Head and Neck Cancer	Squamous Cell Carcinoma	Primary	0	0	FALSE	Unknown	Control
ACH-001645	SEKI	Skin Cancer	Melanoma	Primary	0	0	FALSE	Unknown	Control
ACH-001647	SHI1	Leukemia	Acute Myelogenous Leukemia (AML)	Metastasis	0	0	FALSE	Unknown	Control
ACH-001648	SHMAC4	Prostate Cancer	Adenocarcinoma	Primary	0	0	FALSE	Unknown	Control
ACH-001649	SHMAC5	Prostate Cancer	Adenocarcinoma	Primary	0	0	FALSE	Unknown	Control
ACH-001650	SISO	Cervical Cancer	Cervical Adenocarcinoma	Primary	0	0	FALSE	Unknown	Control
ACH-001651	SKGI	Endometrial/Uterine Cancer	Endometrial Squamous Cell Carcinoma	Primary	0	0	FALSE	Unknown	Control
ACH-001652	SKGII	Endometrial/Uterine Cancer	Endometrial Squamous Cell Carcinoma	Primary	0	0	FALSE	Unknown	Control
ACH-001654	SKGT4	Esophageal Cancer	Adenocarcinoma	Primary	0	0	FALSE	Unknown	Control
ACH-001655	SKN	Endometrial/Uterine Cancer	Endometrial Squamous Cell Carcinoma	Primary	0	0	FALSE	Unknown	Control
ACH-001656	SKNO1	Leukemia	Acute Myelogenous Leukemia (AML)	Metastasis	0	0	FALSE	Unknown	Control
ACH-001668	SUSA	Teratoma	Testicular	Primary	0	0	FALSE	Unknown	Control
ACH-001669	TANOUE	Leukemia	Acute Lymphoblastic Leukemia (ALL), B-cell	Primary	0	0	FALSE	Unknown	Control
ACH-001670	TASK1	Brain Cancer	Primitive Neuroectodermal Tumor (PNET)	Primary	0	0	FALSE	Unknown	Control
ACH-001673	TFK1	Bile Duct Cancer	Cholangiocarcinoma, extrahepatic	Primary	0	0	FALSE	Unknown	Control
ACH-001674	TGW	Neuroblastoma	NA	Primary	0	0	FALSE	Unknown	Control
ACH-001675	TR146	Head and Neck Cancer	Squamous Cell Carcinoma	Primary	0	0	FALSE	Unknown	Control
ACH-001677	U2904	Lymphoma	B-cell	Primary	0	0	FALSE	Unknown	Control
ACH-001685	UHO1	Lymphoma	Hodgkins	Primary	0	0	FALSE	Unknown	Control
ACH-001687	UMRC3	Kidney Cancer	Carcinoma	Primary	0	0	FALSE	Unknown	Control
ACH-001688	UMRC7	Kidney Cancer	Carcinoma	Primary	0	0	FALSE	Unknown	Control
ACH-001690	UPCISCC026	Head and Neck Cancer	Squamous Cell Carcinoma	Primary	0	0	FALSE	Unknown	Control
ACH-001692	UPCISCC040	Head and Neck Cancer	Squamous Cell Carcinoma	Primary	0	0	FALSE	Unknown	Control
ACH-001694	UPCISCC074	Head and Neck Cancer	Squamous Cell Carcinoma	Primary	0	0	FALSE	Unknown	Control
ACH-001696	UPCISCC111	Head and Neck Cancer	Squamous Cell Carcinoma	Primary	0	0	FALSE	Unknown	Control
ACH-001698	UPCISCC116	Head and Neck Cancer	Squamous Cell Carcinoma	Primary	0	0	FALSE	Unknown	Control
ACH-001699	UPCISCC131	Head and Neck Cancer	Squamous Cell Carcinoma	Primary	0	0	FALSE	Unknown	Control
ACH-001701	UPCISCC200	Head and Neck Cancer	Squamous Cell Carcinoma	Primary	0	0	FALSE	Unknown	Control
ACH-001702	VAESBJ	Sarcoma	Epithelioid	Metastasis	0	0	FALSE	Unknown	Control
ACH-001707	WAOSEL	Leukemia	Chronic Lymphoblastic Leukemia (CLL), B-cell	Primary	0	0	FALSE	Unknown	Control
ACH-001709	WSUNHL	Lymphoma	B-cell	Primary	0	0	FALSE	Unknown	Control
ACH-001711	PFSK1	Brain Cancer	Primitive Neuroectodermal Tumor (PNET)	Primary	0	0	FALSE	Unknown	Control
ACH-001715	CAL72	Bone Cancer	Osteosarcoma	NA	0	0	FALSE	Unknown	Control
ACH-001735	SEMK2	Leukemia	Acute Lymphoblastic Leukemia (ALL), B-cell	NA	0	0	FALSE	Unknown	Control
ACH-001736	HB1119	Leukemia	Acute Lymphoblastic Leukemia (ALL), B-cell	NA	0	0	FALSE	Unknown	Control
ACH-001740	RH28	Sarcoma	Rhabdomyosarcoma, alveolar	Metastasis	0	0	FALSE	Unknown	Control
ACH-001745	RHJT	Sarcoma	Rhabdomyosarcoma, alveolar	NA	0	0	FALSE	Unknown	Control
ACH-001750	TTC442	Sarcoma	Rhabdomyosarcoma, embryonal	NA	0	0	FALSE	Unknown	Control
ACH-001791	LPS6	Liposarcoma	NA	NA	0	0	FALSE	Unknown	Control
ACH-001793	LPS27	Liposarcoma	NA	NA	0	0	FALSE	Unknown	Control
ACH-001794	93T449	Liposarcoma	WDLPS	Primary	0	0	FALSE	Unknown	Control
ACH-001795	94T778	Liposarcoma	WDLPS	NA	0	0	FALSE	Unknown	Control
ACH-001796	95T1000	Liposarcoma	WDLPS	NA	0	0	FALSE	Unknown	Control
ACH-001799	LPS141	Liposarcoma	DDLPS	NA	0	0	FALSE	Unknown	Control
ACH-001802	LPS853	Liposarcoma	DDLPS	NA	0	0	FALSE	Unknown	Control
ACH-001804	LPS510	Liposarcoma	WD/DDLPS	NA	0	0	FALSE	Unknown	Control
ACH-001814	OS252	Bone Cancer	Osteosarcoma	Primary	0	0	FALSE	Unknown	Control
ACH-001820	COLO824	Breast Cancer	NA	Metastasis	0	0	FALSE	Unknown	Control
ACH-001834	ICC10	Bile Duct Cancer	Cholangiocarcinoma, intrahepatic	NA	0	0	FALSE	Unknown	Control
ACH-001835	ICC106	Bile Duct Cancer	Cholangiocarcinoma, intrahepatic	NA	0	0	FALSE	Unknown	Control
ACH-001836	ICC108	Bile Duct Cancer	Cholangiocarcinoma, intrahepatic	NA	0	0	FALSE	Unknown	Control
ACH-001838	ICC12	Bile Duct Cancer	Cholangiocarcinoma, intrahepatic	NA	0	0	FALSE	Unknown	Control
ACH-001839	ICC137	Bile Duct Cancer	Cholangiocarcinoma, intrahepatic	NA	0	0	FALSE	Unknown	Control
ACH-001841	ICC15	Bile Duct Cancer	Cholangiocarcinoma, extrahepatic	NA	0	0	FALSE	Unknown	Control
ACH-001842	ICC2	Bile Duct Cancer	Cholangiocarcinoma, intrahepatic	NA	0	0	FALSE	Unknown	Control
ACH-001848	ICC8	Bile Duct Cancer	Cholangiocarcinoma, intrahepatic	NA	0	0	FALSE	Unknown	Control
ACH-001849	ICC9	Bile Duct Cancer	Cholangiocarcinoma, intrahepatic	NA	0	0	FALSE	Unknown	Control
ACH-001850	G415	Gallbladder Cancer	Adenocarcinoma	Metastasis	0	0	FALSE	Unknown	Control
ACH-001852	HKGZCC	Bile Duct Cancer	Cholangiocarcinoma, intrahepatic	NA	0	0	FALSE	Unknown	Control
ACH-001856	RBE	Bile Duct Cancer	Cholangiocarcinoma, intrahepatic	NA	0	0	FALSE	Unknown	Control
ACH-001857	SG231	Bile Duct Cancer	Cholangiocarcinoma, intrahepatic	NA	0	0	FALSE	Unknown	Control
ACH-001858	SSP25	Bile Duct Cancer	Cholangiocarcinoma, intrahepatic	NA	0	0	FALSE	Unknown	Control
ACH-001861	TGBC1TKB	Gallbladder Cancer	Adenocarcinoma	Metastasis	0	0	FALSE	Unknown	Control
ACH-001862	TGBC52TKB	Bile Duct Cancer	Cholangiocarcinoma, extrahepatic	NA	0	0	FALSE	Unknown	Control
ACH-001863	TKKK	Bile Duct Cancer	Cholangiocarcinoma, intrahepatic	NA	0	0	FALSE	Unknown	Control
ACH-001864	YSCCC	Bile Duct Cancer	Cholangiocarcinoma, intrahepatic	NA	0	0	FALSE	Unknown	Control
ACH-001955	JHC7	Bone Cancer	Chordoma	NA	0	0	FALSE	Unknown	Control
ACH-001956	MUGCHOR1	Bone Cancer	Chordoma	NA	0	0	FALSE	Unknown	Control
ACH-001957	UMCHOR1	Bone Cancer	Chordoma	NA	0	0	FALSE	Unknown	Control
ACH-001959	CCLP1	Bile Duct Cancer	Cholangiocarcinoma, intrahepatic	NA	0	0	FALSE	Unknown	Control
ACH-001960	CCSW1	Bile Duct Cancer	Cholangiocarcinoma, intrahepatic	NA	0	0	FALSE	Unknown	Control
ACH-001970	MM253	Skin Cancer	Melanoma	Metastasis	0	0	FALSE	Unknown	Control
ACH-001973	MM485	Skin Cancer	Melanoma	Metastasis	0	0	FALSE	Unknown	Control
ACH-001977	NO36	Lung Cancer	Mesothelioma	Primary	0	0	FALSE	Unknown	Control
ACH-001992	ONE58	Lung Cancer	Mesothelioma	Primary	0	0	FALSE	Unknown	Control
ACH-001993	NALM16	Leukemia	Acute Lymphoblastic Leukemia (ALL), B-cell	NA	0	0	FALSE	Unknown	Control
ACH-001997	ECC2	Bile Duct Cancer	Cholangiocarcinoma, extrahepatic	NA	0	0	FALSE	Unknown	Control
ACH-001999	9505BIK	Pancreatic Cancer	Ductal Adenocarcinoma, exocrine	NA	0	0	FALSE	Unknown	Control
ACH-002001	A375SKINCJ1	Skin Cancer	Melanoma	Primary	0	0	FALSE	Unknown	Control
ACH-002002	A375SKINCJ2	Skin Cancer	Melanoma	Primary	0	0	FALSE	Unknown	Control
ACH-002003	A375SKINCJ3	Skin Cancer	Melanoma	Primary	0	0	FALSE	Unknown	Control
ACH-002004	UACC62SKINCJ1	Skin Cancer	Melanoma	NA	0	0	FALSE	Unknown	Control
ACH-002014	MEL270	Eye Cancer	Uveal Melanoma	Primary	0	0	FALSE	Unknown	Control
ACH-002015	MEL285	Eye Cancer	Uveal Melanoma	Primary	0	0	FALSE	Unknown	Control
ACH-002016	MEL290	Eye Cancer	Uveal Melanoma	Primary	0	0	FALSE	Unknown	Control
ACH-002017	OMM1	Eye Cancer	Uveal Melanoma	Metastasis	0	0	FALSE	Unknown	Control
ACH-002018	OMM25	Eye Cancer	Uveal Melanoma	Metastasis	0	0	FALSE	Unknown	Control
ACH-002019	HOKUG	Cervical Cancer	Glassy Cell Carcinoma	Primary	0	0	FALSE	Unknown	Control
ACH-002021	T3M3	Endometrial/Uterine Cancer	Choriocarcinoma	Primary	0	0	FALSE	Unknown	Control
ACH-002023	TGBC18TKB	Colon/Colorectal Cancer	Adenocarcinoma, papillotubular	Primary	0	0	FALSE	Unknown	Control
ACH-002024	ECC4	Colon/Colorectal Cancer	Adenocarcinoma	Primary	0	0	FALSE	Unknown	Control
ACH-002025	TT1TKB	Colon/Colorectal Cancer	Adenocarcinoma	Primary	0	0	FALSE	Unknown	Control
ACH-002029	SAS	Head and Neck Cancer	Squamous Cell Carcinoma, tongue	Primary	0	0	FALSE	Unknown	Control
ACH-002039	PK8	Pancreatic Cancer	Ductal Adenocarcinoma, exocrine	Metastasis	0	0	FALSE	Unknown	Control
ACH-002041	HOTHC	Thyroid Cancer	Carcinoma	Primary	0	0	FALSE	Unknown	Control
ACH-002042	T3M5	Thyroid Cancer	Squamous Cell Carcinoma	Primary	0	0	FALSE	Unknown	Control
ACH-002044	HSQ89	Head and Neck Cancer	Squamous Cell Carcinoma, sinus	Primary	0	0	FALSE	Unknown	Control
ACH-002045	HO1U1	Head and Neck Cancer	Squamous Cell Carcinoma, oral	Primary	0	0	FALSE	Unknown	Control
ACH-002048	RMSYM	Sarcoma	Rhabdomyosarcoma, embryonal	Metastasis	0	0	FALSE	Unknown	Control
ACH-002055	TL1	Lymphoma	B-cell, Non-Hodgkins, Burkitts	Primary	0	0	FALSE	Unknown	Control
ACH-002061	P2URK562	Leukemia	Chronic Myelogenous Leukemia (CML)	Primary	0	0	FALSE	Unknown	Control
ACH-002062	SLVL	Lymphoma	B-cell	Primary	0	0	FALSE	Unknown	Control
ACH-002066	HSSCH2	Sarcoma	MPNST	Primary	0	0	FALSE	Unknown	Control
ACH-002067	NOS1	Bone Cancer	Osteosarcoma	Primary	0	0	FALSE	Unknown	Control
ACH-002069	HSOS1	Bone Cancer	Osteosarcoma	Primary	0	0	FALSE	Unknown	Control
ACH-002080	TN2	Neuroblastoma	NA	Primary	0	0	FALSE	Unknown	Control
ACH-002083	NB69	Neuroblastoma	NA	Primary	0	0	FALSE	Unknown	Control
ACH-002084	MMAC	Skin Cancer	Melanoma	Metastasis	0	0	FALSE	Unknown	Control
ACH-002106	ES5	Bone Cancer	Ewings Sarcoma	NA	0	0	FALSE	Unknown	Control
ACH-002109	ES8	Bone Cancer	Ewings Sarcoma	NA	0	0	FALSE	Unknown	Control
ACH-002110	EW1	Bone Cancer	Ewings Sarcoma	Metastasis	0	0	FALSE	Unknown	Control
ACH-002114	EW16	Bone Cancer	Ewings Sarcoma	NA	0	0	FALSE	Unknown	Control
ACH-002116	EW22	Bone Cancer	Ewings Sarcoma	NA	0	0	FALSE	Unknown	Control
ACH-002119	EW7	Bone Cancer	Ewings Sarcoma	Metastasis	0	0	FALSE	Unknown	Control
ACH-002140	HEY	Ovarian Cancer	Adenocarcinoma, high grade serous	NA	0	0	FALSE	Unknown	Control
ACH-002141	HSC39	Gastric Cancer	Adenocarcinoma, signet ring cell	Metastasis	0	0	FALSE	Unknown	Control
ACH-002143	ISTMEL1	Skin Cancer	Melanoma	NA	0	0	FALSE	Unknown	Control
ACH-002150	LB1047RCC	Kidney Cancer	Renal Cell Carcinoma	NA	0	0	FALSE	Unknown	Control
ACH-002156	LC1SQ	Lung Cancer	Non-Small Cell Lung Cancer (NSCLC), Squamous Cell Carcinoma	NA	0	0	FALSE	Unknown	Control
ACH-002160	MCIXC	Bone Cancer	Ewings Sarcoma	Metastasis	0	0	FALSE	Unknown	Control
ACH-002161	MKN28	Gastric Cancer	Adenocarcinoma	Metastasis	0	0	FALSE	Unknown	Control
ACH-002179	OCUBM	Breast Cancer	Carcinoma	Metastasis	0	0	FALSE	Unknown	Control
ACH-002181	OVCA420	Ovarian Cancer	Adenocarcinoma, serous	NA	0	0	FALSE	Unknown	Control
ACH-002186	PL4	Pancreatic Cancer	Ductal Adenocarcinoma	NA	0	0	FALSE	Unknown	Control
ACH-002189	RCCFG2	Kidney Cancer	Renal Carcinoma, clear cell	NA	0	0	FALSE	Unknown	Control
ACH-002198	SCH	Gastric Cancer	Choriocarcinoma	Metastasis	0	0	FALSE	Unknown	Control
ACH-002202	TMK1	Gastric Cancer	Adenocarcinoma	Metastasis	0	0	FALSE	Unknown	Control
ACH-002210	ARH77	Non-Cancerous	NA	NA	0	0	FALSE	Unknown	Control
ACH-002212	BB30HNC	Head and Neck Cancer	Squamous Cell Carcinoma	NA	0	0	FALSE	Unknown	Control
ACH-002217	BE2M17	Neuroblastoma	NA	Metastasis	0	0	FALSE	Unknown	Control
ACH-002228	D423MG	Brain Cancer	Glioblastoma	NA	0	0	FALSE	Unknown	Control
ACH-002229	D502MG	Brain Cancer	Glioblastoma	NA	0	0	FALSE	Unknown	Control
ACH-002230	D542MG	Brain Cancer	Glioblastoma	NA	0	0	FALSE	Unknown	Control
ACH-002233	DIFI	Colon/Colorectal Cancer	Colorectal Carcinoma	Metastasis	0	0	FALSE	Unknown	Control
ACH-002234	DOK	Head and Neck Cancer	Oral Dysplasia	NA	0	0	FALSE	Unknown	Control
ACH-002239	H3118	Head and Neck Cancer	Carcinoma, mucoepidermoid	NA	0	0	FALSE	Unknown	Control
ACH-002243	HCE4	Esophageal Cancer	Squamous Cell Carcinoma	NA	0	0	FALSE	Unknown	Control
ACH-002247	IM9	Non-Cancerous	NA	NA	0	0	FALSE	Unknown	Control
ACH-002249	JHU011	Head and Neck Cancer	Squamous Cell Carcinoma, laryngeal	NA	0	0	FALSE	Unknown	Control
ACH-002250	JHU022	Head and Neck Cancer	Squamous Cell Carcinoma, oral	NA	0	0	FALSE	Unknown	Control
ACH-002257	KINGS1	Brain Cancer	Astrocytoma, anaplastic	NA	0	0	FALSE	Unknown	Control
ACH-002261	KPNYS	Neuroblastoma	NA	NA	0	0	FALSE	Unknown	Control
ACH-002263	KYSE220	Esophageal Cancer	Squamous Cell Carcinoma	NA	0	0	FALSE	Unknown	Control
ACH-002265	LB771HNC	Head and Neck Cancer	Squamous Cell Carcinoma	NA	0	0	FALSE	Unknown	Control
ACH-002269	LNZTA3WT4	Brain Cancer	Astrocytoma	NA	0	0	FALSE	Unknown	Control
ACH-002278	NB10	Neuroblastoma	NA	NA	0	0	FALSE	Unknown	Control
ACH-002280	NB13	Neuroblastoma	NA	NA	0	0	FALSE	Unknown	Control
ACH-002282	NB17	Neuroblastoma	NA	NA	0	0	FALSE	Unknown	Control
ACH-002283	NB5	Neuroblastoma	NA	Metastasis	0	0	FALSE	Unknown	Control
ACH-002284	NB6	Neuroblastoma	NA	NA	0	0	FALSE	Unknown	Control
ACH-002285	NB7	Neuroblastoma	NA	NA	0	0	FALSE	Unknown	Control
ACH-002294	PCI15A	Head and Neck Cancer	Squamous Cell Carcinoma	NA	0	0	FALSE	Unknown	Control
ACH-002295	PCI30	Head and Neck Cancer	Squamous Cell Carcinoma	NA	0	0	FALSE	Unknown	Control
ACH-002296	PCI38	Head and Neck Cancer	Squamous Cell Carcinoma	NA	0	0	FALSE	Unknown	Control
ACH-002297	PCI4B	Head and Neck Cancer	Squamous Cell Carcinoma, laryngeal	Metastasis	0	0	FALSE	Unknown	Control
ACH-002298	PCI6A	Head and Neck Cancer	Squamous Cell Carcinoma	NA	0	0	FALSE	Unknown	Control
ACH-002304	SKMG1	Brain Cancer	Glioma	NA	0	0	FALSE	Unknown	Control
ACH-002305	SKN3	Head and Neck Cancer	Squamous Cell Carcinoma	NA	0	0	FALSE	Unknown	Control
ACH-002399	21NT	Breast Cancer	Carcinoma	Primary	0	0	FALSE	Unknown	Control
ACH-002446	CCLFUPGI0005T	Gastric Cancer	Adenocarcinoma	Metastasis	0	0	FALSE	Unknown	Control
ACH-002458	HT144SKINFV1	Skin Cancer	Melanoma	Metastasis	0	0	FALSE	Unknown	Control
ACH-002459	HT144SKINFV3	Skin Cancer	Melanoma	Metastasis	0	0	FALSE	Unknown	Control
ACH-002460	HT144SKINFV2	Skin Cancer	Melanoma	Metastasis	0	0	FALSE	Unknown	Control
ACH-002462	RPE1SS48	Non-Cancerous	NA	NA	0	0	FALSE	Unknown	Control
ACH-002463	RPE1SS77	Non-Cancerous	NA	NA	0	0	FALSE	Unknown	Control
ACH-002464	RPE1SS6	Non-Cancerous	NA	NA	0	0	FALSE	Unknown	Control
ACH-002465	RPE1SS119	Non-Cancerous	NA	NA	0	0	FALSE	Unknown	Control
ACH-002467	RPE1SS51	Non-Cancerous	NA	NA	0	0	FALSE	Unknown	Control
ACH-002471	PSS008	Bone Cancer	Osteosarcoma	Primary	0	0	FALSE	Unknown	Control
ACH-002511	M140325	Skin Cancer	Melanoma, mucosal	Primary	0	0	FALSE	Unknown	Control
ACH-002664	JVE253	Colon/Colorectal Cancer	Adenocarcinoma	Metastasis	0	0	FALSE	Unknown	Control
ACH-002669	KP363T	Colon/Colorectal Cancer	Adenocarcinoma	NA	0	0	FALSE	Unknown	Control
ACH-002672	MAPACHS77	Pancreatic Cancer	Carcinoma	NA	0	0	FALSE	Unknown	Control
ACH-002680	170MGBA	Brain Cancer	Glioblastoma	NA	0	0	FALSE	Unknown	Control
ACH-002687	WM3772F	Eye Cancer	Uveal Melanoma	Metastasis	0	0	FALSE	Unknown	Control
ACH-002693	S462	Sarcoma	MPNST	NA	0	0	FALSE	Unknown	Control
ACH-002710	MPNST724	Sarcoma	MPNST	Primary	0	0	FALSE	Unknown	Control
ACH-002785	NCCLMS1C1	Unknown	Leiomyosarcoma	Metastasis	0	0	FALSE	Unknown	Control
ACH-002800	NCCMPNST2C1	Unknown	MPNST	NA	0	0	FALSE	Unknown	Control
ACH-002834	PSS131R	Bone Cancer	Osteosarcoma	Primary	0	0	FALSE	Unknown	Control
ACH-002847	YUHOIN0650	Unknown	Melanoma, mucosal	Metastasis	0	0	FALSE	Unknown	Control
ACH-002874	A375RPMI	Unknown	Melanoma	Primary	0	0	FALSE	Unknown	Control
ACH-002875	RVH421RPMI	Unknown	Melanoma	Metastasis	0	0	FALSE	Unknown	Control
ACH-002926	UPMD1	Unknown	Melanoma, uveal	Primary	0	0	FALSE	Unknown	Control

## Sheet: B - ARID1A mRNA expression
DepMap_ID	ARID1A_8289	Group
ACH-000147	4.05311	ARID1A_HomDel
ACH-000247	4.37156	ARID1A_HomDel
ACH-000315	6.30852	ARID1A_HomDel
ACH-000420	4.78136	ARID1A_HomDel
ACH-000430	5.2765	ARID1A_HomDel
ACH-000493	3.84298	ARID1A_HomDel
ACH-000601	3.32769	ARID1A_HomDel
ACH-000724	4.58195	ARID1A_HomDel
ACH-000753	5.40122	ARID1A_HomDel
ACH-000784	4.56071	ARID1A_HomDel
ACH-000894	4.05658	ARID1A_HomDel
ACH-001164	3.04789	ARID1A_HomDel
ACH-001301	3.4019	ARID1A_HomDel
ACH-001302	3.88753	ARID1A_HomDel
ACH-001353	2.86196	ARID1A_HomDel
ACH-001377	2.61589	ARID1A_HomDel
ACH-001380	2.94111	ARID1A_HomDel
ACH-001412	5.76022	ARID1A_HomDel
ACH-001843	2.98914	ARID1A_HomDel
ACH-001844	3.64501	ARID1A_HomDel
ACH-001853	2.88947	ARID1A_HomDel
ACH-001991	5.60229	ARID1A_HomDel
ACH-002046	3.0268	ARID1A_HomDel
ACH-000001	5.10894	Control
ACH-000004	5.59335	Control
ACH-000005	5.93428	Control
ACH-000007	4.64155	Control
ACH-000009	5.0635	Control
ACH-000011	3.86196	Control
ACH-000012	4.44029	Control
ACH-000013	4.98094	Control
ACH-000014	4.53107	Control
ACH-000017	4.8525	Control
ACH-000018	5.47379	Control
ACH-000019	5.05137	Control
ACH-000021	4.94486	Control
ACH-000022	4.44029	Control
ACH-000023	5.19377	Control
ACH-000024	6.26772	Control
ACH-000025	4.65878	Control
ACH-000028	5.26903	Control
ACH-000029	4.31832	Control
ACH-000030	4.59455	Control
ACH-000035	5.18943	Control
ACH-000036	3.72901	Control
ACH-000037	5.14975	Control
ACH-000039	6.50128	Control
ACH-000040	4.73931	Control
ACH-000041	6.73227	Control
ACH-000045	5.22843	Control
ACH-000048	6.06566	Control
ACH-000052	5.8189	Control
ACH-000053	5.24869	Control
ACH-000054	4.81198	Control
ACH-000055	6.07767	Control
ACH-000060	4.95791	Control
ACH-000067	5.20398	Control
ACH-000070	5.84549	Control
ACH-000074	5.93216	Control
ACH-000075	4.71149	Control
ACH-000076	5.77268	Control
ACH-000077	5.337	Control
ACH-000082	5.04002	Control
ACH-000085	4.92315	Control
ACH-000086	3.76341	Control
ACH-000087	6.89942	Control
ACH-000092	5.08406	Control
ACH-000093	4.80323	Control
ACH-000094	3.77189	Control
ACH-000095	5.05918	Control
ACH-000096	5.74927	Control
ACH-000097	4.68986	Control
ACH-000098	5.20672	Control
ACH-000099	4.87627	Control
ACH-000101	6.43346	Control
ACH-000103	5.45055	Control
ACH-000111	5.75889	Control
ACH-000113	5.77241	Control
ACH-000114	4.90063	Control
ACH-000115	6.13873	Control
ACH-000116	5.40156	Control
ACH-000118	4.90207	Control
ACH-000120	4.81558	Control
ACH-000127	4.64501	Control
ACH-000128	5.91337	Control
ACH-000132	4.13914	Control
ACH-000133	5.60288	Control
ACH-000137	5.52638	Control
ACH-000138	3.84097	Control
ACH-000139	3.42089	Control
ACH-000141	5.46989	Control
ACH-000142	5.27277	Control
ACH-000143	5.69237	Control
ACH-000144	5.79727	Control
ACH-000145	5.11728	Control
ACH-000146	5.93334	Control
ACH-000148	5.09255	Control
ACH-000149	5.47638	Control
ACH-000150	5.23688	Control
ACH-000151	6.13607	Control
ACH-000152	5.26529	Control
ACH-000153	5.05181	Control
ACH-000159	4.51854	Control
ACH-000160	5.14731	Control
ACH-000161	4.26379	Control
ACH-000163	5.23151	Control
ACH-000164	5.92029	Control
ACH-000167	4.77663	Control
ACH-000168	5.11145	Control
ACH-000169	5.8107	Control
ACH-000172	5.59872	Control
ACH-000174	4.48607	Control
ACH-000176	4.39712	Control
ACH-000181	4.62234	Control
ACH-000182	4.926	Control
ACH-000187	5.81609	Control
ACH-000188	3.66334	Control
ACH-000189	4.10014	Control
ACH-000190	4.82782	Control
ACH-000191	4.81506	Control
ACH-000192	4.88362	Control
ACH-000195	6.06889	Control
ACH-000200	4.81711	Control
ACH-000202	5.34376	Control
ACH-000204	6.13031	Control
ACH-000206	5.52262	Control
ACH-000207	3.83693	Control
ACH-000211	5.19338	Control
ACH-000212	3.5741	Control
ACH-000213	4.3875	Control
ACH-000215	4.51916	Control
ACH-000216	4.05572	Control
ACH-000217	4.63343	Control
ACH-000219	5.32661	Control
ACH-000221	5.82171	Control
ACH-000222	4.1375	Control
ACH-000223	4.64674	Control
ACH-000226	5.28133	Control
ACH-000227	5.34873	Control
ACH-000228	4.81865	Control
ACH-000231	5.4851	Control
ACH-000232	4.77873	Control
ACH-000234	4.45483	Control
ACH-000235	3.43162	Control
ACH-000237	4.79961	Control
ACH-000238	4.52795	Control
ACH-000243	4.5741	Control
ACH-000244	4.65363	Control
ACH-000246	3.72465	Control
ACH-000248	5.28762	Control
ACH-000249	5.55857	Control
ACH-000250	4.71315	Control
ACH-000251	3.80632	Control
ACH-000252	4.51286	Control
ACH-000253	5.81916	Control
ACH-000255	5.48123	Control
ACH-000256	5.41853	Control
ACH-000257	5.97223	Control
ACH-000258	5.76261	Control
ACH-000259	5.97774	Control
ACH-000260	5.65048	Control
ACH-000261	4.82171	Control
ACH-000262	3.77716	Control
ACH-000263	5.6008	Control
ACH-000264	4.70764	Control
ACH-000265	6.00787	Control
ACH-000266	5.06867	Control
ACH-000269	4.72955	Control
ACH-000271	5.1643	Control
ACH-000272	3.21568	Control
ACH-000274	5.1035	Control
ACH-000276	5.40973	Control
ACH-000277	3.66903	Control
ACH-000278	4.28392	Control
ACH-000279	6.02945	Control
ACH-000280	4.52168	Control
ACH-000281	3.852	Control
ACH-000282	5.53543	Control
ACH-000286	3.83996	Control
ACH-000288	5.85773	Control
ACH-000290	5.53356	Control
ACH-000291	4.5509	Control
ACH-000293	5.86171	Control
ACH-000294	5.24831	Control
ACH-000295	5.07938	Control
ACH-000296	5.6311	Control
ACH-000302	3.32337	Control
ACH-000303	0.333424	Control
ACH-000304	5.12184	Control
ACH-000305	4.26153	Control
ACH-000307	4.35896	Control
ACH-000308	5.13668	Control
ACH-000310	5.13381	Control
ACH-000311	4.31107	Control
ACH-000312	5.41988	Control
ACH-000313	4.42291	Control
ACH-000316	4.80012	Control
ACH-000317	3.41143	Control
ACH-000318	4.75435	Control
ACH-000319	4.82477	Control
ACH-000320	4.2555	Control
ACH-000322	4.60585	Control
ACH-000323	5.94813	Control
ACH-000324	4.71425	Control
ACH-000325	4.74039	Control
ACH-000326	4.79546	Control
ACH-000330	4.0798	Control
ACH-000331	4.96116	Control
ACH-000332	4.96947	Control
ACH-000334	5.22342	Control
ACH-000335	4.49825	Control
ACH-000336	5.40837	Control
ACH-000337	5.66959	Control
ACH-000339	5.43396	Control
ACH-000341	5.92172	Control
ACH-000343	6.05572	Control
ACH-000344	4.67638	Control
ACH-000346	5.08789	Control
ACH-000348	4.48027	Control
ACH-000350	5.77768	Control
ACH-000352	5.79986	Control
ACH-000354	4.46858	Control
ACH-000355	5.87848	Control
ACH-000356	4.46271	Control
ACH-000359	4.8535	Control
ACH-000361	5.16872	Control
ACH-000362	5.05961	Control
ACH-000363	6.05507	Control
ACH-000364	5.48253	Control
ACH-000365	5.13258	Control
ACH-000366	5.61677	Control
ACH-000367	4.81301	Control
ACH-000368	5.16912	Control
ACH-000370	4.21101	Control
ACH-000371	5.20006	Control
ACH-000374	5.14364	Control
ACH-000375	5.46695	Control
ACH-000376	4.49121	Control
ACH-000377	4.7241	Control
ACH-000378	4.9905	Control
ACH-000381	4.50779	Control
ACH-000383	3.91456	Control
ACH-000385	3.37434	Control
ACH-000387	5.50875	Control
ACH-000389	5.37469	Control
ACH-000390	4.88313	Control
ACH-000391	5.7926	Control
ACH-000393	5.22265	Control
ACH-000395	5.45385	Control
ACH-000397	4.97361	Control
ACH-000401	4.76765	Control
ACH-000402	5.87283	Control
ACH-000403	4.83592	Control
ACH-000404	4.15785	Control
ACH-000405	5.6642	Control
ACH-000406	5.36912	Control
ACH-000407	4.4363	Control
ACH-000408	4.31179	Control
ACH-000410	6.0881	Control
ACH-000411	3.83086	Control
ACH-000414	4.30159	Control
ACH-000415	3.42089	Control
ACH-000417	4.89191	Control
ACH-000421	5.33842	Control
ACH-000422	5.47411	Control
ACH-000424	5.64789	Control
ACH-000425	4.28983	Control
ACH-000427	4.25852	Control
ACH-000431	6.05224	Control
ACH-000433	3.01614	Control
ACH-000434	3.70155	Control
ACH-000436	4.81762	Control
ACH-000438	4.62	Control
ACH-000441	4.26529	Control
ACH-000442	3.8339	Control
ACH-000444	4.81455	Control
ACH-000445	4.52669	Control
ACH-000448	3.9855	Control
ACH-000450	4.75756	Control
ACH-000452	5.01167	Control
ACH-000454	4.67976	Control
ACH-000455	4.9222	Control
ACH-000456	5.42794	Control
ACH-000458	5.38957	Control
ACH-000459	5.22651	Control
ACH-000460	5.06523	Control
ACH-000461	4.56255	Control
ACH-000464	3.90497	Control
ACH-000467	4.49057	Control
ACH-000468	4.4614	Control
ACH-000469	4.95652	Control
ACH-000470	4.21179	Control
ACH-000471	4.45418	Control
ACH-000472	3.61824	Control
ACH-000473	5.21878	Control
ACH-000475	1.38405	Control
ACH-000476	4.89724	Control
ACH-000477	4.35403	Control
ACH-000478	4.78398	Control
ACH-000480	4.6792	Control
ACH-000481	4.42358	Control
ACH-000483	4.77083	Control
ACH-000484	4.16832	Control
ACH-000485	4.77873	Control
ACH-000487	5.10643	Control
ACH-000488	4.74308	Control
ACH-000489	3.52607	Control
ACH-000490	4.24793	Control
ACH-000491	5.61294	Control
ACH-000495	3.58015	Control
ACH-000496	4.51665	Control
ACH-000498	6.04832	Control
ACH-000499	5.63836	Control
ACH-000500	4.75435	Control
ACH-000501	4.21023	Control
ACH-000502	3.64501	Control
ACH-000503	3.86592	Control
ACH-000504	4.85947	Control
ACH-000505	5.05918	Control
ACH-000507	5.15137	Control
ACH-000510	5.07895	Control
ACH-000511	5.09128	Control
ACH-000512	5.17871	Control
ACH-000514	6.96775	Control
ACH-000516	5.4192	Control
ACH-000517	4.0321	Control
ACH-000518	5.23993	Control
ACH-000520	4.17073	Control
ACH-000521	5.16993	Control
ACH-000522	5.09803	Control
ACH-000524	5.3427	Control
ACH-000525	6.3665	Control
ACH-000528	5.24907	Control
ACH-000532	3.84699	Control
ACH-000533	5.23343	Control
ACH-000535	5.14975	Control
ACH-000541	5.84599	Control
ACH-000542	3.33485	Control
ACH-000546	4.18666	Control
ACH-000548	4.84549	Control
ACH-000549	4.31325	Control
ACH-000550	4.79181	Control
ACH-000551	5.57561	Control
ACH-000552	5.03034	Control
ACH-000554	4.58736	Control
ACH-000556	5.05918	Control
ACH-000557	5.33521	Control
ACH-000558	4.20633	Control
ACH-000559	6.30943	Control
ACH-000561	4.91743	Control
ACH-000562	4.59694	Control
ACH-000563	5.32517	Control
ACH-000565	3.70708	Control
ACH-000570	4.98231	Control
ACH-000571	4.5735	Control
ACH-000573	4.56986	Control
ACH-000577	4.33842	Control
ACH-000579	4.90304	Control
ACH-000580	4.72137	Control
ACH-000581	4.76182	Control
ACH-000583	5.34163	Control
ACH-000584	5.3466	Control
ACH-000585	3.60407	Control
ACH-000587	4.33985	Control
ACH-000588	5.24641	Control
ACH-000589	4.13504	Control
ACH-000591	4.60348	Control
ACH-000592	4.97361	Control
ACH-000593	4.16108	Control
ACH-000595	5.18745	Control
ACH-000596	5.16591	Control
ACH-000597	5.64587	Control
ACH-000599	3.05485	Control
ACH-000600	3.69377	Control
ACH-000602	6.21801	Control
ACH-000604	4.28466	Control
ACH-000605	5.04745	Control
ACH-000606	4.21956	Control
ACH-000607	6.02503	Control
ACH-000608	4.20945	Control
ACH-000618	4.57531	Control
ACH-000619	4.2149	Control
ACH-000620	3.90881	Control
ACH-000621	4.9855	Control
ACH-000622	5.19417	Control
ACH-000623	4.34767	Control
ACH-000624	4.09424	Control
ACH-000627	4.46336	Control
ACH-000630	4.47573	Control
ACH-000632	5.08619	Control
ACH-000633	3.60051	Control
ACH-000634	4.39506	Control
ACH-000637	4.79233	Control
ACH-000638	5.60526	Control
ACH-000639	6.64947	Control
ACH-000645	5.07339	Control
ACH-000647	4.55336	Control
ACH-000648	3.62877	Control
ACH-000649	4.9542	Control
ACH-000651	5.11603	Control
ACH-000653	5.7211	Control
ACH-000654	6.0009	Control
ACH-000655	5.46107	Control
ACH-000656	5.8009	Control
ACH-000661	4.53978	Control
ACH-000664	4.37156	Control
ACH-000665	4.72574	Control
ACH-000666	5.95954	Control
ACH-000667	4.06523	Control
ACH-000668	6.00405	Control
ACH-000671	5.35966	Control
ACH-000673	5.55428	Control
ACH-000676	4.47249	Control
ACH-000677	5.36212	Control
ACH-000681	3.926	Control
ACH-000682	4.69209	Control
ACH-000683	4.91073	Control
ACH-000684	1.8679	Control
ACH-000685	4.81967	Control
ACH-000688	4.92884	Control
ACH-000693	4.54102	Control
ACH-000694	5.09466	Control
ACH-000695	6.21101	Control
ACH-000696	4.91361	Control
ACH-000698	5.67016	Control
ACH-000699	5.23534	Control
ACH-000700	4.61706	Control
ACH-000701	3.70044	Control
ACH-000702	5.54504	Control
ACH-000706	4.58195	Control
ACH-000709	2.02148	Control
ACH-000713	4.08066	Control
ACH-000714	5.79805	Control
ACH-000716	4.02857	Control
ACH-000717	4.63749	Control
ACH-000718	4.99413	Control
ACH-000719	2.96347	Control
ACH-000721	5.07382	Control
ACH-000722	4.86888	Control
ACH-000725	5.34021	Control
ACH-000732	2.88753	Control
ACH-000734	4.9782	Control
ACH-000736	4.96578	Control
ACH-000738	5.5598	Control
ACH-000739	4.63169	Control
ACH-000740	4.65764	Control
ACH-000741	3.01257	Control
ACH-000746	4.54164	Control
ACH-000747	5.64501	Control
ACH-000748	5.45022	Control
ACH-000754	5.45154	Control
ACH-000756	5.0036	Control
ACH-000757	5.23266	Control
ACH-000758	6.30342	Control
ACH-000760	5.21994	Control
ACH-000762	4.48414	Control
ACH-000763	6.09424	Control
ACH-000764	4.56194	Control
ACH-000765	4.73335	Control
ACH-000767	6.51381	Control
ACH-000768	4.83238	Control
ACH-000769	5.40837	Control
ACH-000773	4.98231	Control
ACH-000775	5.33664	Control
ACH-000776	4.88118	Control
ACH-000777	4.75221	Control
ACH-000778	4.16189	Control
ACH-000781	4.46532	Control
ACH-000782	6.32229	Control
ACH-000783	5.05528	Control
ACH-000785	5.1014	Control
ACH-000787	4.44228	Control
ACH-000788	4.89724	Control
ACH-000791	5.3565	Control
ACH-000792	4.29793	Control
ACH-000793	4.06264	Control
ACH-000794	3.94579	Control
ACH-000796	4.10182	Control
ACH-000799	4.84699	Control
ACH-000800	5.90953	Control
ACH-000801	4.49697	Control
ACH-000802	4.57833	Control
ACH-000804	4.96855	Control
ACH-000805	4.78084	Control
ACH-000807	4.43496	Control
ACH-000809	4.80993	Control
ACH-000810	5.40735	Control
ACH-000814	4.82426	Control
ACH-000817	5.33628	Control
ACH-000819	5.97292	Control
ACH-000820	4.28392	Control
ACH-000822	5.15259	Control
ACH-000823	5.02857	Control
ACH-000824	4.97315	Control
ACH-000829	5.66704	Control
ACH-000832	4.59515	Control
ACH-000833	5.30889	Control
ACH-000834	3.62644	Control
ACH-000835	5.38198	Control
ACH-000836	4.21568	Control
ACH-000837	5.00988	Control
ACH-000838	5.1014	Control
ACH-000839	3.83289	Control
ACH-000840	5.15947	Control
ACH-000841	5.42391	Control
ACH-000843	4.69766	Control
ACH-000845	4.72465	Control
ACH-000846	4.99232	Control
ACH-000847	4.77821	Control
ACH-000848	5.52826	Control
ACH-000849	4.8885	Control
ACH-000851	4.88947	Control
ACH-000853	5.4941	Control
ACH-000854	4.76818	Control
ACH-000855	4.36737	Control
ACH-000858	3.56803	Control
ACH-000859	5.52168	Control
ACH-000860	5.34944	Control
ACH-000861	4.96255	Control
ACH-000862	5.54319	Control
ACH-000863	3.66448	Control
ACH-000864	5.94556	Control
ACH-000869	5.26454	Control
ACH-000872	4.77505	Control
ACH-000873	4.43229	Control
ACH-000876	4.98687	Control
ACH-000878	5.03606	Control
ACH-000880	5.67553	Control
ACH-000881	4.29499	Control
ACH-000884	3.58976	Control
ACH-000886	4.92458	Control
ACH-000889	5.63604	Control
ACH-000890	5.82197	Control
ACH-000896	4.87381	Control
ACH-000898	5.08321	Control
ACH-000899	4.54164	Control
ACH-000900	5.44195	Control
ACH-000901	5.78031	Control
ACH-000903	4.74416	Control
ACH-000905	5.08874	Control
ACH-000906	4.30597	Control
ACH-000910	5.8125	Control
ACH-000913	4.5472	Control
ACH-000914	6.08874	Control
ACH-000915	4.39712	Control
ACH-000916	5.65878	Control
ACH-000917	5.21412	Control
ACH-000921	4.8268	Control
ACH-000926	4.59574	Control
ACH-000935	4.67186	Control
ACH-000938	5.64212	Control
ACH-000945	5.38888	Control
ACH-000953	6.69905	Control
ACH-000963	4.81609	Control
ACH-000971	5.12557	Control
ACH-000976	3.24489	Control
ACH-000980	5.70625	Control
ACH-001001	4.15381	Control
ACH-001016	5.63836	Control
ACH-001020	4.49378	Control
ACH-001028	3.30012	Control
ACH-001029	5.71781	Control
ACH-001031	5.04876	Control
ACH-001033	5.27761	Control
ACH-001036	5.39129	Control
ACH-001038	4.65764	Control
ACH-001041	4.58015	Control
ACH-001048	4.13175	Control
ACH-001050	3.52231	Control
ACH-001053	4.04527	Control
ACH-001054	4.45812	Control
ACH-001096	4.56986	Control
ACH-001099	5.62965	Control
ACH-001128	5.65735	Control
ACH-001129	5.35614	Control
ACH-001134	2.19535	Control
ACH-001151	4.46858	Control
ACH-001163	4.81198	Control
ACH-001172	5.22458	Control
ACH-001183	4.80632	Control
ACH-001184	4.65935	Control
ACH-001188	4.95606	Control
ACH-001190	4.36807	Control
ACH-001192	5.85972	Control
ACH-001193	6.10727	Control
ACH-001194	4.39163	Control
ACH-001196	4.47703	Control
ACH-001197	4.74255	Control
ACH-001211	6.34483	Control
ACH-001228	5.14364	Control
ACH-001229	3.72683	Control
ACH-001232	4.53481	Control
ACH-001239	4.77452	Control
ACH-001274	4.13093	Control
ACH-001275	5.4851	Control
ACH-001277	6.15381	Control
ACH-001279	5.82451	Control
ACH-001280	4.80735	Control
ACH-001283	4.9607	Control
ACH-001289	5.20945	Control
ACH-001295	5.21607	Control
ACH-001300	5.06695	Control
ACH-001303	3.74739	Control
ACH-001306	5.18745	Control
ACH-001307	5.30706	Control
ACH-001310	5.40633	Control
ACH-001318	4.97039	Control
ACH-001322	4.84398	Control
ACH-001328	4.0635	Control
ACH-001329	4.10098	Control
ACH-001332	3.41549	Control
ACH-001334	4.52544	Control
ACH-001335	3.70044	Control
ACH-001338	6.48961	Control
ACH-001341	4.37016	Control
ACH-001344	3.20945	Control
ACH-001346	3.94017	Control
ACH-001347	3.62994	Control
ACH-001354	5.71562	Control
ACH-001356	4.89918	Control
ACH-001360	3.59813	Control
ACH-001366	4.88118	Control
ACH-001368	5.05137	Control
ACH-001370	2.89724	Control
ACH-001374	5.30889	Control
ACH-001375	4.91169	Control
ACH-001382	3.28392	Control
ACH-001385	4.53854	Control
ACH-001386	5.57833	Control
ACH-001388	0.948601	Control
ACH-001389	4.95093	Control
ACH-001391	3.83693	Control
ACH-001393	4.08151	Control
ACH-001394	3.7866	Control
ACH-001398	3.5373	Control
ACH-001399	4.13832	Control
ACH-001400	1.05658	Control
ACH-001403	4.97039	Control
ACH-001407	4.29131	Control
ACH-001408	5.04133	Control
ACH-001409	4.58376	Control
ACH-001411	4.57046	Control
ACH-001416	5.11228	Control
ACH-001418	3.9542	Control
ACH-001419	2.75916	Control
ACH-001421	5.98322	Control
ACH-001422	3.83289	Control
ACH-001430	5.22149	Control
ACH-001431	5.05918	Control
ACH-001433	4.76977	Control
ACH-001443	4.60407	Control
ACH-001451	3.58856	Control
ACH-001453	4.22342	Control
ACH-001454	4.30451	Control
ACH-001458	2.66676	Control
ACH-001459	3.0018	Control
ACH-001460	2.89142	Control
ACH-001461	1.40599	Control
ACH-001484	4.24108	Control
ACH-001485	4.03914	Control
ACH-001494	2.92029	Control
ACH-001495	3.40463	Control
ACH-001496	4.6565	Control
ACH-001497	3.18745	Control
ACH-001498	4.97177	Control
ACH-001500	5.18943	Control
ACH-001509	2.87774	Control
ACH-001510	1.66903	Control
ACH-001511	3.49953	Control
ACH-001513	3.7666	Control
ACH-001515	3.82782	Control
ACH-001520	3.03562	Control
ACH-001521	4.62352	Control
ACH-001522	3.82477	Control
ACH-001523	4.12598	Control
ACH-001524	4.57652	Control
ACH-001525	3.05311	Control
ACH-001526	4.04614	Control
ACH-001528	4.64904	Control
ACH-001529	4.52419	Control
ACH-001530	4.71973	Control
ACH-001532	4.73985	Control
ACH-001533	3.81762	Control
ACH-001536	2.25399	Control
ACH-001538	4.22959	Control
ACH-001539	4.17951	Control
ACH-001542	2.43829	Control
ACH-001543	3.56438	Control
ACH-001547	4.04789	Control
ACH-001548	5.06523	Control
ACH-001549	6.0177	Control
ACH-001551	4.32265	Control
ACH-001552	3.37016	Control
ACH-001554	4.34837	Control
ACH-001555	4.26754	Control
ACH-001556	4.71809	Control
ACH-001557	4.65592	Control
ACH-001558	3.77716	Control
ACH-001559	4.78084	Control
ACH-001560	4.3799	Control
ACH-001562	4.25852	Control
ACH-001563	3.98459	Control
ACH-001566	3.18269	Control
ACH-001567	3.19219	Control
ACH-001568	1.80735	Control
ACH-001570	3.39917	Control
ACH-001574	3.78973	Control
ACH-001577	4.30451	Control
ACH-001603	3.90014	Control
ACH-001605	4.1416	Control
ACH-001607	4.02326	Control
ACH-001608	3.81147	Control
ACH-001609	3.67694	Control
ACH-001610	4.86047	Control
ACH-001611	3.60763	Control
ACH-001616	3.76977	Control
ACH-001618	4.1102	Control
ACH-001619	2.89142	Control
ACH-001622	2.45418	Control
ACH-001623	4.52982	Control
ACH-001624	3.06523	Control
ACH-001625	3.99005	Control
ACH-001626	4.01346	Control
ACH-001627	3.40599	Control
ACH-001628	3.44361	Control
ACH-001630	2.0072	Control
ACH-001632	1.55582	Control
ACH-001634	3.23113	Control
ACH-001641	3.62527	Control
ACH-001645	3.55459	Control
ACH-001647	4.73823	Control
ACH-001648	3.57773	Control
ACH-001649	4.05137	Control
ACH-001650	2.852	Control
ACH-001651	2.61117	Control
ACH-001652	3.09592	Control
ACH-001654	4.26228	Control
ACH-001655	2.33628	Control
ACH-001656	5.64357	Control
ACH-001668	2.7137	Control
ACH-001669	4.3799	Control
ACH-001670	4.54844	Control
ACH-001673	4.11103	Control
ACH-001674	6.17532	Control
ACH-001677	5.74362	Control
ACH-001685	4.25701	Control
ACH-001687	1.79077	Control
ACH-001688	2.4489	Control
ACH-001690	2.9982	Control
ACH-001692	3.2032	Control
ACH-001694	4.59694	Control
ACH-001696	1.58496	Control
ACH-001698	2.55336	Control
ACH-001699	3.68594	Control
ACH-001701	2.54102	Control
ACH-001702	3.8846	Control
ACH-001707	3.44493	Control
ACH-001709	4.80581	Control
ACH-001711	4.07296	Control
ACH-001715	3.44228	Control
ACH-001735	4.6011	Control
ACH-001736	4.55949	Control
ACH-001740	5.20516	Control
ACH-001745	4.97177	Control
ACH-001750	4.76765	Control
ACH-001791	2.17951	Control
ACH-001793	4.57168	Control
ACH-001794	4.34625	Control
ACH-001795	4.69265	Control
ACH-001796	4.17632	Control
ACH-001799	4.71094	Control
ACH-001802	3.94017	Control
ACH-001804	3.64501	Control
ACH-001814	4	Control
ACH-001820	5.10392	Control
ACH-001834	4.40599	Control
ACH-001835	4.22651	Control
ACH-001836	3.98914	Control
ACH-001838	3.74524	Control
ACH-001839	3.32912	Control
ACH-001841	3.95699	Control
ACH-001842	3.43429	Control
ACH-001848	4.22342	Control
ACH-001849	3.28688	Control
ACH-001850	3.87971	Control
ACH-001852	3.7137	Control
ACH-001856	2.46728	Control
ACH-001857	3.62059	Control
ACH-001858	3.72683	Control
ACH-001861	3.58256	Control
ACH-001862	3.848	Control
ACH-001863	4.02503	Control
ACH-001864	4.84197	Control
ACH-001959	4.58556	Control
ACH-001960	4.38059	Control
ACH-001970	4.82477	Control
ACH-001973	4.52105	Control
ACH-001977	3.85599	Control
ACH-001992	4.77294	Control
ACH-001993	5.5735	Control
ACH-001997	4.3799	Control
ACH-001999	4.08576	Control
ACH-002001	3.94953	Control
ACH-002002	4.1635	Control
ACH-002003	4.07724	Control
ACH-002004	3.89045	Control
ACH-002014	4.30597	Control
ACH-002015	3.53978	Control
ACH-002016	3.74416	Control
ACH-002017	4.15543	Control
ACH-002018	3.97269	Control
ACH-002019	4.06867	Control
ACH-002021	5.30743	Control
ACH-002023	3.93734	Control
ACH-002024	4.64731	Control
ACH-002025	3.69377	Control
ACH-002029	3.6565	Control
ACH-002039	4.68874	Control
ACH-002041	3.8125	Control
ACH-002042	2.90304	Control
ACH-002044	5.42391	Control
ACH-002045	3.69711	Control
ACH-002048	4.07039	Control
ACH-002055	4.92458	Control
ACH-002061	4.52607	Control
ACH-002062	4.49825	Control
ACH-002066	5.38681	Control
ACH-002067	4.64847	Control
ACH-002069	4.67299	Control
ACH-002080	5.09592	Control
ACH-002084	4.17233	Control
ACH-002446	3.49313	Control
ACH-002458	4.30451	Control
ACH-002459	4.39094	Control
ACH-002460	4.59276	Control
ACH-002462	4.18349	Control
ACH-002463	3.9782	Control
ACH-002464	4.11686	Control
ACH-002465	4.02503	Control
ACH-002467	3.77189	Control
ACH-002471	5.01212	Control
ACH-002511	4.99277	Control
ACH-002664	4.54164	Control
ACH-002669	3.94579	Control
ACH-002672	4.74578	Control
ACH-002680	3.31759	Control
ACH-002687	3.926	Control
ACH-002693	5.15543	Control
ACH-002710	4.55459	Control
ACH-002785	4.69655	Control
ACH-002800	3.95327	Control
ACH-002834	4.68257	Control
ACH-002847	4.22651	Control
ACH-002926	4.28318	Control

## Sheet: C - ARID1A GI screen output
GeneNameID	GeneNames	Control_median	Mutant_median	Control_mean	Mutant_mean	Control_sd	Mutant_sd	Control_iqr	Mutant_iqr	Pval	Adj_pval	log2FC_by_median	log2FC_by_mean	CliffDelta	dip_pval	Interaction_score
ARID1B_57492	ARID1B	0.057919	0.515491	0.0896295	0.469337	0.097368	0.305996	0.0937309	0.537602	6.84145e-10	1.18945e-05	3.15384	2.38858	0.753	0.154508	9.16485
CCDC110_256309	CCDC110	0.016513	0.0302843	0.0322048	0.0953957	0.0544602	0.14957	0.0237473	0.0695007	0.000354068	0.788191	0.874973	1.56665	0.436	0.81744	3.45091
APOO_79135	APOO	0.0167544	0.0283419	0.0228311	0.0325902	0.0225975	0.0201773	0.0183092	0.0191756	0.000960898	0.99339	0.758397	0.513439	0.403	0.756912	3.01732
NHS_4810	NHS	0.0352381	0.0539147	0.0497243	0.0922355	0.0557273	0.0865419	0.042115	0.0613252	0.000969061	0.99339	0.613541	0.891371	0.402	0.18009	3.01365
SLC66A2_80148	SLC66A2	0.00793182	0.0133618	0.012378	0.0236585	0.0146336	0.0287634	0.0101666	0.0169156	0.00105776	0.99339	0.752389	0.934581	0.399	0.991327	2.97561
ATXN7L1_222255	ATXN7L1	0.013769	0.0259079	0.0240521	0.0316439	0.0385644	0.0246973	0.0192801	0.0172545	0.00178169	0.99339	0.911967	0.395766	0.381	0.957719	2.74917
CFAP47_286464	CFAP47	0.00790426	0.011868	0.0110704	0.0167763	0.0117619	0.0136738	0.00851555	0.0126623	0.00308502	0.99339	0.586375	0.599719	0.361	0.435057	2.51074
DYNAP_284254	DYNAP	0.0139402	0.02059	0.0189501	0.0287049	0.020116	0.0234633	0.0145851	0.0166649	0.0031007	0.99339	0.562697	0.599089	0.361	0.991349	2.50854
ZSCAN10_84891	ZSCAN10	0.0598183	0.106329	0.0741275	0.123731	0.0636303	0.105365	0.0597168	0.0887473	0.00316461	0.99339	0.829874	0.73912	0.36	0.97489	2.49968
MAGEB18_286514	MAGEB18	0.0247406	0.0367534	0.0333444	0.0713147	0.0337115	0.0810284	0.0281192	0.0535771	0.0032472	0.99339	0.570994	1.09675	0.359	0.777724	2.48849
KCND1_3750	KCND1	0.0429127	0.0717264	0.0554527	0.0788293	0.052524	0.0473515	0.0473752	0.0352006	0.00327219	0.99339	0.7411	0.507476	0.359	0.599264	2.48516
ZCCHC18_644353	ZCCHC18	0.0154211	0.0294421	0.0211774	0.0309598	0.0193785	0.0202585	0.0180035	0.0212798	0.00344329	0.99339	0.932979	0.547874	0.357	0.816619	2.46303
ONECUT1_3175	ONECUT1	0.0130836	0.0210552	0.0200934	0.045294	0.0389973	0.0757663	0.0141982	0.0110701	0.00365584	0.99339	0.686424	1.1726	0.355	0.600665	2.43701
LRRN2_10446	LRRN2	0.0486995	0.094365	0.064507	0.0998417	0.0607353	0.0694652	0.0534884	0.0715329	0.00371139	0.99339	0.954344	0.630188	0.354	0.422135	2.43046
NLGN4X_57502	NLGN4X	0.0131839	0.0213964	0.0180943	0.0360696	0.0192137	0.0445867	0.0138623	0.0168813	0.00373406	0.99339	0.698594	0.995247	0.354	0.991617	2.42782
HDAC5_10014	HDAC5	0.0536418	0.0745498	0.0712098	0.0995551	0.0644933	0.0650428	0.0649506	0.0494729	0.00482798	0.99339	0.474847	0.48342	0.344	0.964291	2.31623
PEX14_5195	PEX14	0.0599166	0.122984	0.0994962	0.120741	0.123739	0.0732599	0.0864705	0.107647	0.00662341	0.99339	1.03745	0.279204	0.331	0.390509	2.17892
C1QTNF5_114902	C1QTNF5	0.0795889	0.107854	0.102661	0.161812	0.0906338	0.14412	0.0901839	0.0945293	0.00679858	0.99339	0.438438	0.656432	0.33	0.994076	2.16758
SP140_11262	SP140	0.0169033	0.0265859	0.0218601	0.0330601	0.0206686	0.0218369	0.0172612	0.0300783	0.00704417	0.99339	0.653362	0.596788	0.329	0.769246	2.15217
IL1RAPL1_11141	IL1RAPL1	0.0247238	0.0392651	0.0336499	0.0475865	0.0294311	0.0351937	0.0295202	0.0267057	0.00741816	0.99339	0.667349	0.499952	0.327	0.111697	2.1297
PCP4_5121	PCP4	0.0200838	0.0359924	0.0269561	0.0395791	0.0272542	0.0273718	0.0220655	0.0331539	0.00743622	0.99339	0.841657	0.554129	0.327	0.860978	2.12865
SAGE1_55511	SAGE1	0.0219511	0.0387894	0.0304187	0.0404492	0.0299363	0.0272986	0.0258752	0.0255425	0.00799819	0.99339	0.821366	0.411154	0.324	0.779845	2.09701
PNMA5_114824	PNMA5	0.016183	0.0282351	0.0224595	0.0430068	0.0216307	0.0567417	0.0187528	0.0337938	0.00807348	0.99339	0.803011	0.937243	0.323	0.807513	2.09294
STS_412	STS	0.0237701	0.0452886	0.0320719	0.0578282	0.0291971	0.0618999	0.0269749	0.0419748	0.00855858	0.99339	0.929998	0.850462	0.321	0.237534	2.0676
GPR50_9248	GPR50	0.016337	0.023992	0.0201151	0.0341061	0.0163263	0.0327702	0.0153905	0.0199295	0.00915381	0.99339	0.554408	0.76175	0.318	0.785514	2.0384
GET4_51608	GET4	0.244845	0.591363	0.346741	0.505426	0.304908	0.292223	0.48709	0.483445	0.00952946	0.99339	1.27217	0.543641	0.316	0.683635	2.02093
MAGEA10_4109	MAGEA10	0.0165379	0.0234019	0.0239954	0.0320355	0.0336274	0.0229449	0.0185752	0.0316221	0.0101972	0.99339	0.500847	0.416913	0.313	0.23047	1.99152
NCAM2_4685	NCAM2	0.014192	0.0231401	0.0214842	0.0282512	0.0241765	0.0255945	0.0179145	0.0136633	0.0107493	0.99339	0.705322	0.39504	0.311	0.793392	1.96862
FAM47B_170062	FAM47B	0.0188836	0.0449798	0.0392817	0.0748299	0.0575652	0.0816649	0.0331227	0.0844412	0.0110167	0.99339	1.25214	0.929756	0.31	0.972654	1.95795
NXF5_55998	NXF5	0.0246189	0.0381129	0.0354705	0.0517962	0.0401158	0.0396168	0.0281431	0.0395857	0.0112432	0.99339	0.630512	0.546228	0.309	0.449268	1.94911
AKR1E2_83592	AKR1E2	0.0156133	0.022342	0.0221329	0.0372981	0.0230629	0.0448302	0.0189261	0.0125488	0.0112951	0.99339	0.516988	0.752906	0.309	0.856314	1.94711
FOXI1_2299	FOXI1	0.0162445	0.0295446	0.0263594	0.0440794	0.0358422	0.0434563	0.0223639	0.0411634	0.0114996	0.99339	0.862948	0.741783	0.308	0.970311	1.93932
DCAF12L2_340578	DCAF12L2	0.0219536	0.0326952	0.0308326	0.0438793	0.0301241	0.0325499	0.0245417	0.0394444	0.0117879	0.99339	0.574618	0.509084	0.307	0.883694	1.92856
YIPF5_81555	YIPF5	0.129184	0.183816	0.203427	0.330063	0.199259	0.27811	0.209949	0.521442	0.0118125	0.99339	0.508833	0.698229	0.307	0.100342	1.92766
ARAF_369	ARAF	0.0144038	0.0210525	0.0224975	0.0348705	0.027214	0.0381468	0.0186597	0.0243831	0.0120824	0.99339	0.547539	0.632242	0.306	0.983155	1.91785
SLC38A5_92745	SLC38A5	0.0256781	0.0428714	0.0413606	0.053401	0.0528853	0.0498614	0.0332948	0.0281237	0.0120824	0.99339	0.739475	0.368609	0.306	0.802253	1.91785
DNAJA4_55466	DNAJA4	0.0129049	0.0255607	0.019667	0.0323217	0.0217324	0.0348305	0.0166497	0.0171931	0.0122415	0.99339	0.986006	0.716726	0.306	0.736038	1.91217
SYAP1_94056	SYAP1	0.0298449	0.0510289	0.0406514	0.0779463	0.0393436	0.0807347	0.0324172	0.050845	0.0122458	0.99339	0.773829	0.939176	0.306	0.503329	1.91201
DCAF6_55827	DCAF6	0.323223	0.466514	0.346151	0.456553	0.195009	0.211118	0.275876	0.231447	0.0122688	0.99339	0.52939	0.399381	0.305	0.948679	1.9112
TNFRSF12A_51330	TNFRSF12A	0.0906682	0.114897	0.121343	0.174979	0.108982	0.136242	0.113152	0.143147	0.0128254	0.99339	0.341674	0.5281	0.304	0.678427	1.89193
FEZF1_389549	FEZF1	0.0163236	0.0235123	0.0249123	0.0373702	0.0332986	0.0426101	0.0182331	0.0235295	0.0133748	0.99339	0.526455	0.58503	0.302	0.674255	1.87371
CYP1A2_1544	CYP1A2	0.0263436	0.0329741	0.0367571	0.0767382	0.0370618	0.132708	0.0312315	0.0381098	0.0136123	0.99339	0.323881	1.06192	0.301	0.48071	1.86607
INSR_3643	INSR	0.0482865	0.0899852	0.0758634	0.147958	0.0968525	0.192911	0.0649694	0.108922	0.0136123	0.99339	0.898066	0.963708	0.301	0.91873	1.86607
SRGAP3_9901	SRGAP3	0.0188726	0.0275289	0.0298273	0.051019	0.0399343	0.0632055	0.0252963	0.0402652	0.0153483	0.99339	0.544657	0.774402	0.296	0.880571	1.81394
NLGN1_22871	NLGN1	0.0471474	0.0838228	0.0616398	0.0964795	0.0573073	0.103557	0.0531577	0.066049	0.0155154	0.99339	0.830164	0.64636	0.295	0.857638	1.80924
EPHX1_2052	EPHX1	0.0280295	0.0460928	0.0403537	0.0590557	0.0383848	0.0414404	0.0338162	0.0576957	0.0158886	0.99339	0.717595	0.549376	0.294	0.509984	1.79891
ANGPTL4_51129	ANGPTL4	0.0419084	0.0636112	0.0567804	0.0956976	0.0542994	0.111448	0.051836	0.0596245	0.0160263	0.99339	0.602041	0.75309	0.294	0.91138	1.79517
RGS14_10636	RGS14	0.0391024	0.0713836	0.0542999	0.0872092	0.0528396	0.0792881	0.0480971	0.0676596	0.0172763	0.99339	0.868334	0.68353	0.29	0.540841	1.76255
OTOG_340990	OTOG	0.0148362	0.0259604	0.0217324	0.0320361	0.0234479	0.0241279	0.0184077	0.0384616	0.0173502	0.99339	0.807186	0.559847	0.29	0.673237	1.7607
CXCL10_3627	CXCL10	0.0265878	0.0419386	0.0393167	0.0495959	0.0412061	0.0330559	0.0312556	0.0338964	0.0177619	0.99339	0.657512	0.33508	0.289	0.991532	1.75051
RAB40C_57799	RAB40C	0.0374717	0.0676577	0.0625692	0.111259	0.0798506	0.12563	0.0586071	0.134306	0.0179518	0.99339	0.852452	0.830392	0.289	0.89787	1.74589
PABPN1L_390748	PABPN1L	0.0176876	0.0281568	0.0249722	0.0352617	0.02588	0.0274514	0.0219346	0.0272298	0.0185323	0.99339	0.670747	0.49778	0.287	0.516287	1.73207
ALDH7A1_501	ALDH7A1	0.0484748	0.0716428	0.066673	0.109582	0.0660015	0.102786	0.0598861	0.0853532	0.0189284	0.99339	0.563586	0.716839	0.286	0.887035	1.72289
PML_5371	PML	0.0215791	0.0382297	0.0338517	0.0414425	0.0509128	0.0305151	0.0290555	0.0291915	0.020459	0.99339	0.825057	0.291884	0.283	0.721911	1.68912
ZNF233_353355	ZNF233	0.0263486	0.0370233	0.0368676	0.0627431	0.0386699	0.0629485	0.0337949	0.0546284	0.020459	0.99339	0.490704	0.767102	0.283	0.578199	1.68912
PAGE1_8712	PAGE1	0.0202517	0.0312222	0.0279501	0.0364962	0.0270555	0.0267453	0.0216712	0.0217856	0.0204785	0.99339	0.624534	0.384895	0.283	0.375758	1.6887
ZNF473_25888	ZNF473	0.0198507	0.0293865	0.0245339	0.0349093	0.0181617	0.0266106	0.018807	0.0267997	0.0208907	0.99339	0.565965	0.508835	0.282	0.809408	1.68005
ARFGEF1_10565	ARFGEF1	0.0335108	0.048901	0.0499422	0.0819326	0.0568667	0.0963407	0.042632	0.0820738	0.0209343	0.99339	0.54524	0.714177	0.282	0.694117	1.67914
IGSF22_283284	IGSF22	0.0479939	0.0719573	0.0626941	0.0876931	0.0535289	0.0616672	0.0498666	0.0841483	0.0210218	0.99339	0.584289	0.484135	0.282	0.739998	1.67733
SLC25A19_60386	SLC25A19	0.083594	0.132088	0.138495	0.214663	0.155171	0.226897	0.129964	0.189423	0.0210657	0.99339	0.660033	0.632244	0.281	0.992404	1.67643
ACAA2_10449	ACAA2	0.0353782	0.0566963	0.0467045	0.0685185	0.0508091	0.0570588	0.0377466	0.0583277	0.0218234	0.99339	0.680394	0.552931	0.28	0.909598	1.66108
AKAP11_11215	AKAP11	0.0391898	0.0522046	0.0517985	0.0723317	0.0452344	0.0527225	0.0459581	0.060024	0.021914	0.99339	0.413699	0.481719	0.28	0.883339	1.65928
ZNF853_54753	ZNF853	0.010225	0.0148975	0.0135712	0.0210345	0.0138435	0.0169331	0.0108438	0.0186789	0.0219595	0.99339	0.542979	0.632204	0.279	0.799877	1.65838
TMEM132B_114795	TMEM132B	0.0339144	0.0503404	0.0433979	0.0544685	0.0384028	0.0314521	0.0368154	0.02812	0.0221422	0.99339	0.569819	0.327797	0.279	0.98115	1.65478
ASCL2_430	ASCL2	0.0275727	0.036111	0.0443239	0.107886	0.0756136	0.179547	0.0359029	0.0753383	0.022234	0.99339	0.389198	1.28335	0.279	0.546898	1.65298
GLUL_2752	GLUL	0.0351493	0.0520482	0.0589677	0.0866	0.080795	0.0961895	0.0514254	0.0488128	0.02228	0.99339	0.566351	0.554441	0.279	0.484067	1.65208
KCNS3_3790	KCNS3	0.0220792	0.031161	0.0296488	0.0458801	0.0382358	0.042319	0.0227248	0.0239741	0.0223262	0.99339	0.497053	0.629895	0.279	0.824999	1.65119
NUDT9_53343	NUDT9	0.0155914	0.0247095	0.0214958	0.046531	0.0240245	0.0844758	0.0176399	0.0259204	0.022558	0.99339	0.664317	1.11414	0.278	0.433496	1.6467
LIN28B_389421	LIN28B	0.045736	0.0983673	0.0904889	0.148847	0.132124	0.156097	0.0720512	0.18899	0.0230755	0.99339	1.10485	0.718019	0.277	0.499909	1.63685
BEX3_27018	BEX3	0.0281917	0.0427001	0.0434101	0.0870249	0.0498257	0.131572	0.0406603	0.0592249	0.0232082	0.99339	0.598967	1.0034	0.277	0.842825	1.63436
NRSN2_80023	NRSN2	0.0138359	0.0241695	0.023108	0.0384185	0.0297164	0.0423599	0.0203151	0.028246	0.0237978	0.99339	0.804773	0.733408	0.276	0.992501	1.62346
AIM2_9447	AIM2	0.0121204	0.0223285	0.021945	0.0305246	0.0319556	0.025937	0.0201576	0.0348265	0.0242405	0.99339	0.881451	0.47608	0.275	0.968829	1.61546
CHAF1B_8208	CHAF1B	0.999954	0.999999	0.990551	0.997735	0.0621916	0.00876516	0.00129315	2.09711e-05	0.0242692	0.99339	6.46611e-05	0.0104262	0.272	0.992309	1.61494
BMP15_9210	BMP15	0.0131432	0.0161931	0.0178276	0.0258371	0.0179163	0.0249453	0.0138167	0.0209468	0.0243855	0.99339	0.301064	0.535336	0.275	0.51047	1.61287
FAM178B_51252	FAM178B	0.0452295	0.0684113	0.0629113	0.0797099	0.0575236	0.0488786	0.0574055	0.0607935	0.0247407	0.99339	0.59697	0.34144	0.274	0.521015	1.60659
EXOC7_23265	EXOC7	0.335367	0.446458	0.349962	0.447042	0.208628	0.206921	0.308712	0.265289	0.0249433	0.99339	0.412784	0.353212	0.274	0.968578	1.60305
FIP1L1_81608	FIP1L1	0.958239	0.973415	0.935247	0.960242	0.0861761	0.0403118	0.044677	0.0328387	0.0249942	0.99339	0.0226689	0.0380503	0.273	0.909735	1.60216
PM20D1_148811	PM20D1	0.0621275	0.0969521	0.0855409	0.115413	0.0801392	0.0805835	0.0753554	0.100401	0.0252499	0.99339	0.642039	0.432117	0.273	0.66764	1.59774
RASGRF1_5923	RASGRF1	0.0375827	0.0537975	0.0554849	0.0666872	0.0665773	0.0455035	0.0483546	0.0593877	0.0255078	0.99339	0.517471	0.265315	0.272	0.195525	1.59333
CPEB1_64506	CPEB1	0.0453393	0.0698531	0.0586781	0.0782431	0.0491583	0.0498625	0.0488158	0.074927	0.0255597	0.99339	0.623562	0.415141	0.272	0.876852	1.59244
EDARADD_128178	EDARADD	0.0326095	0.0608747	0.0470045	0.0655965	0.051107	0.0520563	0.0430444	0.0592397	0.026402	0.99339	0.90055	0.48082	0.271	0.573637	1.57836
LVRN_206338	LVRN	0.0180132	0.0286744	0.0296653	0.0390919	0.0464831	0.036547	0.0225932	0.0275972	0.026778	0.99339	0.670708	0.398094	0.27	0.868465	1.57222
L3MBTL3_84456	L3MBTL3	0.0319222	0.0779079	0.0624763	0.101273	0.0920285	0.130607	0.0599268	0.116861	0.0268863	0.99339	1.28721	0.696871	0.27	0.835178	1.57047
SPACA7_122258	SPACA7	0.0646228	0.101556	0.0880743	0.153715	0.0824609	0.149523	0.0771317	0.133429	0.0273782	0.99339	0.652152	0.803469	0.269	0.990793	1.56259
PHF7_51533	PHF7	0.0522089	0.076509	0.0660501	0.0834463	0.0551862	0.0468642	0.061151	0.0609406	0.0276549	0.99339	0.551334	0.337287	0.269	0.324223	1.55823
TMED2_10959	TMED2	0.869536	0.946296	0.752278	0.817478	0.256787	0.252043	0.300703	0.122142	0.0280462	0.99339	0.122046	0.119913	0.268	0.926176	1.55213
ANP32B_10541	ANP32B	0.150301	0.26632	0.197249	0.280833	0.170759	0.193591	0.209503	0.284121	0.0286135	0.99339	0.82531	0.509693	0.267	0.10168	1.54343
ARID2_196528	ARID2	0.347508	0.658407	0.382126	0.529502	0.259242	0.330122	0.422617	0.570211	0.0286135	0.99339	0.921935	0.470587	0.267	0.133545	1.54343
GPR107_57720	GPR107	0.0258583	0.0399864	0.0480551	0.102222	0.0798372	0.161297	0.0398847	0.0569716	0.0287856	0.99339	0.628881	1.08894	0.267	0.186284	1.54082
GOLT1A_127845	GOLT1A	0.0120633	0.0182367	0.015509	0.0223484	0.013181	0.0163303	0.0126701	0.0191815	0.0289009	0.99339	0.596219	0.527066	0.267	0.924955	1.53909
ZNF836_162962	ZNF836	0.0184829	0.0288559	0.0307377	0.0485052	0.0388402	0.0521666	0.026762	0.0407577	0.029249	0.99339	0.642673	0.658133	0.266	0.959816	1.53389
GJB2_2706	GJB2	0.042037	0.0514039	0.0520568	0.0691185	0.0421776	0.0477828	0.044815	0.0342862	0.0306777	0.99339	0.290218	0.408985	0.264	0.660498	1.51318
FRMPD4_9758	FRMPD4	0.0185131	0.0256279	0.0254974	0.0369377	0.0259818	0.0340238	0.0200788	0.0291406	0.030956	0.99339	0.469171	0.534747	0.263	0.876192	1.50926
VAT1L_57687	VAT1L	0.0334603	0.0428559	0.0461492	0.0556534	0.0431468	0.0374766	0.0373354	0.0351697	0.0310441	0.99339	0.357043	0.270166	0.263	0.987603	1.50802
SPANXN3_139067	SPANXN3	0.0896814	0.135706	0.1144	0.190621	0.0960876	0.1841	0.111432	0.117943	0.0322085	0.99339	0.597608	0.736622	0.261	0.359487	1.49203
ARHGEF6_9459	ARHGEF6	0.0108459	0.0145948	0.0152072	0.0167731	0.0143249	0.00789106	0.0126609	0.0100698	0.0330457	0.99339	0.42831	0.141392	0.26	0.380837	1.48089
KRTAP19-7_337974	KRTAP19-7	0.158357	0.215462	0.183716	0.265786	0.125845	0.189778	0.160676	0.259284	0.0331271	0.99339	0.444254	0.532792	0.26	0.0974033	1.47982
ZFX_7543	ZFX	0.233819	0.406908	0.311607	0.437384	0.27346	0.293553	0.450015	0.448305	0.0340347	0.99339	0.799312	0.489172	0.259	0.427694	1.46808
GABRA3_2556	GABRA3	0.00493784	0.00915482	0.00829034	0.0170729	0.0123626	0.0244827	0.00662511	0.00904633	0.0349123	0.99339	0.89065	1.0422	0.257	0.484495	1.45702
GPR173_54328	GPR173	0.0242462	0.0273873	0.0345744	0.0596197	0.0426893	0.0679236	0.0281328	0.0456241	0.0351175	0.99339	0.175746	0.786086	0.257	0.913569	1.45448
DET1_55070	DET1	0.171523	0.316172	0.259033	0.377661	0.248249	0.29477	0.325609	0.506355	0.0358113	0.99339	0.882309	0.543955	0.256	0.422821	1.44598
GADL1_339896	GADL1	0.0182166	0.0241862	0.0244698	0.0367633	0.02375	0.0483005	0.0201466	0.0216298	0.0358807	0.99339	0.408934	0.587261	0.256	0.968039	1.44514
PLPPR5_163404	PLPPR5	0.0584152	0.0703104	0.074394	0.120411	0.0612999	0.105524	0.06431	0.121783	0.0367227	0.99339	0.267395	0.694706	0.255	0.994021	1.43507
MRPS15_64960	MRPS15	0.42876	0.568673	0.440549	0.551669	0.246306	0.240187	0.389483	0.400175	0.0370071	0.99339	0.407427	0.3245	0.254	0.88325	1.43172
LOXL1_4016	LOXL1	0.0433974	0.0618547	0.0610257	0.100678	0.0612126	0.0967173	0.0533685	0.11167	0.0375814	0.99339	0.511273	0.722259	0.254	0.58519	1.42503
PHF3_23469	PHF3	0.0369011	0.0515997	0.052815	0.0902327	0.0592634	0.114316	0.0469884	0.0713403	0.0383101	0.99339	0.483699	0.772703	0.253	0.971103	1.41669
CT62_196993	CT62	0.0466459	0.0631343	0.0621041	0.132548	0.0531641	0.194416	0.0510236	0.0764478	0.0386048	0.99339	0.436674	1.09376	0.252	0.234909	1.41336
ADCYAP1R1_117	ADCYAP1R1	0.0305039	0.0479213	0.0422302	0.0614062	0.045991	0.064016	0.0358004	0.0357829	0.0394255	0.99339	0.651672	0.54011	0.251	0.747834	1.40422
TM9SF3_56889	TM9SF3	0.0729181	0.0986812	0.138784	0.227391	0.178165	0.272967	0.13033	0.174389	0.0394255	0.99339	0.436497	0.712339	0.251	0.619144	1.40422
GLRA2_2742	GLRA2	0.0311731	0.0499408	0.0499215	0.100242	0.0644537	0.108966	0.0425402	0.1339	0.0397476	0.99339	0.679917	1.00575	0.251	0.698668	1.40069
ZNF79_7633	ZNF79	0.0383031	0.061144	0.0544085	0.0697949	0.0551523	0.0528191	0.0457595	0.0653737	0.0399554	0.99339	0.67475	0.359288	0.251	0.659634	1.39842
F8_2157	F8	0.0183703	0.0230163	0.0223297	0.0293958	0.0172574	0.0244829	0.0161852	0.0194327	0.0401302	0.99339	0.325279	0.396645	0.25	0.670711	1.39653
S100A9_6280	S100A9	0.0340216	0.0466895	0.0480005	0.0762922	0.0509426	0.0833229	0.0423539	0.0481923	0.0402609	0.99339	0.456647	0.668486	0.25	0.983991	1.39512
PRDM7_11105	PRDM7	0.027997	0.0485836	0.0437563	0.0601966	0.0488143	0.0625514	0.0384929	0.025763	0.0404144	0.99339	0.795197	0.46019	0.25	0.728192	1.39346
ATP2B3_492	ATP2B3	0.0380953	0.0526478	0.0603557	0.0790085	0.0696729	0.0677342	0.0605086	0.0497061	0.0404385	0.99339	0.466759	0.38852	0.25	0.426065	1.39321
PRR32_100130613	PRR32	0.0217633	0.0293233	0.0285586	0.04623	0.0236921	0.0444871	0.0258901	0.0425829	0.0405159	0.99339	0.430151	0.694905	0.25	0.953851	1.39237
SLC39A12_221074	SLC39A12	0.0196113	0.0310412	0.0280429	0.0370417	0.0279104	0.0331375	0.0238735	0.018939	0.0407228	0.99339	0.662499	0.401517	0.25	0.959298	1.39016
RAD54L2_23132	RAD54L2	0.0984816	0.156268	0.140962	0.206857	0.144806	0.209909	0.125081	0.108017	0.0409555	0.99339	0.666097	0.553327	0.249	0.236535	1.38769
C6orf163_206412	C6orf163	0.0313883	0.0483923	0.0398037	0.0518909	0.0340898	0.0366707	0.0351779	0.0321704	0.0410333	0.99339	0.624552	0.382579	0.249	0.340522	1.38686
TMEM94_9772	TMEM94	0.0382371	0.0614125	0.0626162	0.0938015	0.0844013	0.0915613	0.0580019	0.114023	0.0415814	0.99339	0.68356	0.583075	0.249	0.992331	1.3811
HS3ST3A1_9955	HS3ST3A1	0.0327705	0.0473857	0.0499915	0.0601737	0.0572316	0.0509868	0.0459571	0.0316597	0.0418183	0.99339	0.532051	0.267451	0.248	0.986252	1.37863
SIGLEC7_27036	SIGLEC7	0.0450364	0.0663243	0.0607124	0.0912098	0.0522876	0.0896523	0.0510735	0.0493662	0.0423752	0.99339	0.558444	0.587196	0.248	0.903398	1.37289
KDM6A_7403	KDM6A	0.0107552	0.0154483	0.0234146	0.062284	0.0470804	0.12331	0.0169078	0.052792	0.0429781	0.99339	0.522414	1.41145	0.247	0.827814	1.36675
GRIK1_2897	GRIK1	0.0432128	0.053472	0.056588	0.0767108	0.050016	0.0635777	0.0475312	0.0633431	0.0432632	0.99339	0.307326	0.438933	0.247	0.918133	1.36388
OTC_5009	OTC	0.0152832	0.0212046	0.0181873	0.0216079	0.0124891	0.0108484	0.0133755	0.0101258	0.0437988	0.99339	0.47243	0.248625	0.246	0.861361	1.35854
ABHD1_84696	ABHD1	0.0433769	0.0670908	0.0566608	0.0886817	0.050666	0.0881828	0.0466884	0.0487931	0.0441668	0.99339	0.629187	0.646286	0.246	0.707312	1.3549
ARHGAP26_23092	ARHGAP26	0.0158897	0.0253899	0.0275212	0.0378397	0.0382599	0.0383989	0.0230809	0.0246652	0.0446664	0.99339	0.676157	0.459357	0.245	0.960027	1.35002
ACTN4_81	ACTN4	0.0336823	0.0483091	0.0567976	0.096535	0.0738969	0.14924	0.0498542	0.0774737	0.0447501	0.99339	0.520305	0.765222	0.245	0.992221	1.34921
C16orf95_100506581	C16orf95	0.112705	0.163857	0.141088	0.210494	0.107443	0.182787	0.115582	0.170137	0.0447501	0.99339	0.539892	0.577178	0.245	0.945753	1.34921
TMED9_54732	TMED9	0.0636978	0.104423	0.0931658	0.180122	0.0993077	0.223089	0.0822834	0.170894	0.0450021	0.99339	0.713123	0.951105	0.245	0.846788	1.34677
GLE1_2733	GLE1	0.663561	0.80542	0.624714	0.713171	0.230764	0.221024	0.348902	0.240412	0.0453399	0.99339	0.279512	0.191053	0.244	0.197904	1.34352
PRKCG_5582	PRKCG	0.00960767	0.0138965	0.0140517	0.0227806	0.0185838	0.0289732	0.010639	0.0128511	0.0457651	0.99339	0.532461	0.697056	0.244	0.626527	1.33947
LEMD2_221496	LEMD2	0.247325	0.571547	0.334397	0.489573	0.286316	0.33075	0.462366	0.567929	0.0458506	0.99339	1.20846	0.549961	0.244	0.076813	1.33865
MAGEH1_28986	MAGEH1	0.0579209	0.0656208	0.0873394	0.11145	0.0899417	0.087569	0.0803582	0.105736	0.0466019	0.99339	0.180068	0.351688	0.243	0.754313	1.3316
SGMS2_166929	SGMS2	0.0382887	0.0567501	0.0523278	0.0898313	0.0525932	0.108842	0.0463231	0.0742549	0.0470612	0.99339	0.567704	0.779641	0.242	0.978635	1.32734
ZNF571_51276	ZNF571	0.0367584	0.0600952	0.0512355	0.05792	0.0500104	0.0312374	0.0497119	0.0480041	0.0471486	0.99339	0.709177	0.176919	0.242	0.599517	1.32653
PCYT1B_9468	PCYT1B	0.0333021	0.0462741	0.0406277	0.0563281	0.031933	0.0429101	0.0307317	0.0315904	0.0472155	0.99339	0.474593	0.47139	0.242	0.940423	1.32592
ICOS_29851	ICOS	0.0157352	0.0270968	0.0224806	0.0281749	0.0252428	0.0204831	0.0180474	0.0200535	0.0472363	0.99339	0.78413	0.325728	0.242	0.325538	1.32572
ZNF324B_388569	ZNF324B	0.03954	0.0504472	0.0505749	0.0716216	0.0478826	0.0607769	0.0409797	0.0557251	0.0474119	0.99339	0.351461	0.501975	0.242	0.9909	1.32411
MYO1E_4643	MYO1E	0.0240564	0.0372604	0.0388011	0.054988	0.0485073	0.0528287	0.036638	0.0433477	0.0475	0.99339	0.631221	0.503019	0.242	0.937856	1.32331
ZNF674_641339	ZNF674	0.505463	0.654337	0.487362	0.597145	0.261567	0.236958	0.445046	0.327835	0.0481038	0.99339	0.37243	0.293089	0.241	0.212274	1.31782
LCTL_197021	LCTL	0.0464992	0.0680671	0.0649909	0.0762022	0.0616128	0.0486134	0.0559501	0.0468585	0.0482985	0.99339	0.549752	0.229593	0.241	0.941794	1.31607
CAPN10_11132	CAPN10	0.0261847	0.0402299	0.0340936	0.0416836	0.0316691	0.02542	0.0272822	0.0344837	0.0485671	0.99339	0.619546	0.289978	0.241	0.666558	1.31366
CATSPER2_117155	CATSPER2	0.0193244	0.0289112	0.0285731	0.0380731	0.0298145	0.0296389	0.0258518	0.0354499	0.0492897	0.99339	0.581208	0.414114	0.24	0.687362	1.30724
ZNF445_353274	ZNF445	0.0254383	0.0339542	0.0339678	0.0414996	0.0345071	0.0298153	0.0291933	0.0298019	0.049563	0.99339	0.416586	0.288928	0.24	0.990463	1.30484
ZNF606_80095	ZNF606	0.0517236	0.0783862	0.0625437	0.0867691	0.0484437	0.0600079	0.0528011	0.0955495	0.049563	0.99339	0.599778	0.472317	0.24	0.353386	1.30484
CEP19_84984	CEP19	0.0478549	0.0673017	0.0699438	0.0938806	0.0684437	0.0696562	0.0666539	0.0944155	0.0497459	0.99339	0.491977	0.42463	0.239	0.769593	1.30324
C15orf62_643338	C15orf62	0.0245132	0.0329326	0.0322778	0.0384257	0.0282156	0.022323	0.0287613	0.0336746	0.0498376	0.99339	0.425957	0.251525	0.239	0.934311	1.30244
ZNF292_23036	ZNF292	0.0305626	0.0454267	0.0440065	0.0515471	0.0489148	0.0362847	0.0334723	0.0292866	0.0501134	0.99339	0.571773	0.228177	0.239	0.798302	1.30005
SLC1A1_6505	SLC1A1	0.020266	0.0300533	0.0304331	0.0430833	0.0475097	0.0518063	0.0232519	0.0212908	0.050298	0.99339	0.568459	0.501486	0.239	0.536298	1.29845
AEBP1_165	AEBP1	0.0808419	0.112242	0.10024	0.140848	0.0807297	0.100788	0.086111	0.157251	0.0503905	0.99339	0.473432	0.490685	0.239	0.928567	1.29765
RIC3_79608	RIC3	0.0320595	0.0531369	0.0463155	0.055772	0.0524713	0.0379823	0.0380727	0.0535903	0.0516062	0.99339	0.728961	0.268043	0.237	0.544103	1.2873
ZDHHC7_55625	ZDHHC7	0.0649607	0.11357	0.0939087	0.142372	0.093311	0.116627	0.0932923	0.16466	0.0522709	0.99339	0.805945	0.600331	0.237	0.206625	1.28174
TAF3_83860	TAF3	0.177003	0.330284	0.249117	0.320248	0.224316	0.207084	0.320087	0.236352	0.0523664	0.99339	0.899934	0.362363	0.237	0.428558	1.28095
NRG4_145957	NRG4	0.0204651	0.030329	0.02584	0.0278332	0.0230842	0.0125324	0.0205184	0.0141891	0.0526539	0.99339	0.56753	0.107201	0.236	0.960034	1.27857
OCM_654231	OCM	0.00795501	0.0126004	0.0152801	0.0187942	0.0262734	0.0163188	0.0117174	0.0217294	0.0526539	0.99339	0.663539	0.298638	0.236	0.962791	1.27857
LRRC52_440699	LRRC52	0.00766821	0.0170113	0.0148068	0.0229662	0.026147	0.0218021	0.0122784	0.0258082	0.0527501	0.99339	1.14953	0.63325	0.236	0.635272	1.27778
C4orf33_132321	C4orf33	0.0187562	0.0263685	0.0262335	0.0375214	0.0261037	0.0385464	0.0222747	0.0271386	0.0533299	0.99339	0.491451	0.516305	0.236	0.963323	1.27303
MPP1_4354	MPP1	0.0257561	0.0381198	0.0351222	0.0433815	0.0349451	0.0283678	0.0278124	0.0381366	0.0533419	0.99339	0.565628	0.304695	0.236	0.918634	1.27293
MAZ_4150	MAZ	0.0410329	0.0632986	0.0659836	0.0769729	0.0740015	0.0508435	0.0615452	0.0760621	0.053427	0.99339	0.625392	0.222243	0.236	0.352593	1.27224
MAGEB17_645864	MAGEB17	0.0164525	0.0209881	0.0226628	0.0327321	0.0243036	0.037147	0.016729	0.0151018	0.0534397	0.99339	0.351266	0.53038	0.236	0.769322	1.27214
PRAMEF12_390999	PRAMEF12	0.0667177	0.095526	0.0859987	0.111131	0.0723611	0.0742154	0.0787623	0.0865109	0.0535243	0.99339	0.517824	0.369875	0.236	0.922785	1.27145
APLN_8862	APLN	0.0257016	0.0369766	0.0321283	0.049286	0.0255049	0.0613096	0.0260694	0.0301958	0.053832	0.99339	0.524753	0.617335	0.235	0.429817	1.26896
TEX28_1527	TEX28	0.0416635	0.0704683	0.0669341	0.0868486	0.0806705	0.0727781	0.0601649	0.078192	0.0546238	0.99339	0.758191	0.375761	0.234	0.390939	1.26262
MTMR10_54893	MTMR10	0.0220084	0.0364361	0.0340129	0.0690943	0.0355331	0.101937	0.0320288	0.0756534	0.0547036	0.99339	0.727317	1.02248	0.234	0.826299	1.26198
PHYHD1_254295	PHYHD1	0.0628682	0.0743842	0.0838836	0.113572	0.0784031	0.0941115	0.0784702	0.0884128	0.0547036	0.99339	0.242665	0.437145	0.234	0.990822	1.26198
PHF19_26147	PHF19	0.0294773	0.0396253	0.0393248	0.0514747	0.0397944	0.0403634	0.0296417	0.0384476	0.0554014	0.99339	0.426818	0.388423	0.234	0.950277	1.25648
GARRE1_9710	GARRE1	0.0289573	0.0382354	0.0459964	0.0603523	0.0547252	0.0572708	0.0399135	0.0378552	0.0566149	0.99339	0.400981	0.391889	0.233	0.6886	1.24707
ANGPTL2_23452	ANGPTL2	0.0272787	0.0347333	0.0331812	0.0443573	0.0273052	0.0308676	0.0278959	0.0426638	0.0572299	0.99339	0.348543	0.418806	0.232	0.990399	1.24238
SLITRK2_84631	SLITRK2	0.0216169	0.029128	0.0285786	0.0362308	0.0271905	0.0357743	0.0230803	0.0185483	0.0572647	0.99339	0.430247	0.342281	0.232	0.577146	1.24211
MAGEB6_158809	MAGEB6	0.0251994	0.0356954	0.0364628	0.0484476	0.0395579	0.0543165	0.0307898	0.0284082	0.0573684	0.99339	0.502347	0.410002	0.232	0.820061	1.24133
DEFB125_245938	DEFB125	0.031523	0.0505334	0.0593127	0.086651	0.0854319	0.0935751	0.0574357	0.0650718	0.057643	0.99339	0.680834	0.546875	0.232	0.63089	1.23925
USP42_84132	USP42	0.0272928	0.0394057	0.0460305	0.0585282	0.0601534	0.0619598	0.0415918	0.0372439	0.057643	0.99339	0.529884	0.346542	0.232	0.931291	1.23925
GPR176_11245	GPR176	0.0277704	0.0455747	0.0389262	0.056839	0.0419784	0.0644225	0.033281	0.0346736	0.0577466	0.99339	0.714686	0.54614	0.232	0.398219	1.23847
UGT1A7_54577	UGT1A7	0.0464143	0.061844	0.0699002	0.10434	0.0777564	0.108298	0.0680044	0.0801039	0.0577466	0.99339	0.414066	0.577923	0.232	0.934867	1.23847
FBXO41_150726	FBXO41	0.108141	0.175472	0.130934	0.170758	0.102661	0.113116	0.119653	0.13358	0.0581628	0.99339	0.698325	0.383122	0.231	0.760391	1.23535
GJD2_57369	GJD2	0.0184465	0.0239324	0.0277728	0.03488	0.0321113	0.0271501	0.0220095	0.0292076	0.0582673	0.99339	0.375615	0.328727	0.231	0.909885	1.23458
ANKRD34C_390616	ANKRD34C	0.0263484	0.0435015	0.0390434	0.0475826	0.0468678	0.0330366	0.0322463	0.0520148	0.0585815	0.99339	0.723352	0.285354	0.231	0.711905	1.23224
FMR1_2332	FMR1	0.0198941	0.0270037	0.0287239	0.0384247	0.0351265	0.0296705	0.0239214	0.046035	0.0587301	0.99339	0.440814	0.419782	0.231	0.806497	1.23114
KRTAP10-8_386681	KRTAP10-8	0.0249065	0.0377512	0.0383156	0.0581506	0.0510172	0.0544267	0.0308555	0.062947	0.0594263	0.99339	0.6	0.601862	0.23	0.850715	1.22602
NEU3_10825	NEU3	0.0472804	0.0573884	0.073358	0.0977991	0.0751688	0.0965308	0.0685941	0.0519374	0.0594263	0.99339	0.279517	0.414866	0.23	0.178744	1.22602
HABP4_22927	HABP4	0.0497824	0.0699556	0.0641892	0.0844214	0.0556432	0.0658674	0.0567072	0.0513401	0.0596391	0.99339	0.490803	0.395277	0.23	0.85	1.22447
FERMT3_83706	FERMT3	0.207268	0.297394	0.239194	0.293245	0.170219	0.164286	0.220858	0.19073	0.0601739	0.99339	0.520879	0.293921	0.229	0.657456	1.22059
ATL2_64225	ATL2	0.656122	0.854972	0.602065	0.712039	0.304323	0.310933	0.569354	0.519741	0.0602813	0.99339	0.381915	0.242036	0.229	0.320326	1.21982
PLAT_5327	PLAT	0.0191459	0.028566	0.0301998	0.032152	0.050342	0.0204044	0.0225147	0.0203131	0.0603889	0.99339	0.577266	0.0903725	0.229	0.776852	1.21904
DUSP26_78986	DUSP26	0.0329806	0.05213	0.0472942	0.0778671	0.0509964	0.0813645	0.0416819	0.0716278	0.0604966	0.99339	0.660494	0.719349	0.229	0.850072	1.21827
NUMA1_4926	NUMA1	0.73026	0.823752	0.679481	0.757544	0.22036	0.204167	0.324662	0.172585	0.0604966	0.99339	0.173799	0.156895	0.229	0.481921	1.21827
CRB2_286204	CRB2	0.0512548	0.0745236	0.0678343	0.0974025	0.064399	0.102364	0.0571971	0.0814477	0.0606045	0.99339	0.540011	0.521945	0.229	0.778053	1.2175
GPR32_2854	GPR32	0.0383234	0.0470287	0.0501445	0.0601403	0.0453419	0.0403163	0.0435119	0.0397514	0.0608208	0.99339	0.295314	0.262239	0.229	0.443167	1.21595
HSPA8_3312	HSPA8	0.704896	0.809426	0.629862	0.764089	0.291565	0.177825	0.510481	0.242626	0.0610377	0.99339	0.19949	0.278705	0.229	0.947173	1.2144
RAB39B_116442	RAB39B	0.0141653	0.0190262	0.019921	0.0268772	0.0188347	0.0232272	0.016399	0.020472	0.0612052	0.99339	0.425629	0.432096	0.228	0.679334	1.21321
TTC29_83894	TTC29	0.0295705	0.0399053	0.0386296	0.058712	0.0335612	0.0595934	0.0303626	0.0357685	0.0612553	0.99339	0.432421	0.60395	0.228	0.81451	1.21286
SECISBP2L_9728	SECISBP2L	0.0416	0.0519007	0.0616268	0.0802339	0.0654156	0.0649467	0.0599021	0.0782723	0.0614734	0.99339	0.319169	0.380654	0.228	0.965819	1.21131
CEP152_22995	CEP152	0.196687	0.342217	0.237768	0.308497	0.183942	0.192551	0.257816	0.274493	0.0616923	0.99339	0.799006	0.3757	0.228	0.100783	1.20977
PRDM5_11107	PRDM5	0.0181548	0.0231448	0.023223	0.0323838	0.0190459	0.0268666	0.0186235	0.0210407	0.0618019	0.99339	0.350338	0.479718	0.228	0.803761	1.209
TM2D2_83877	TM2D2	0.192341	0.279526	0.247827	0.328206	0.200878	0.217179	0.271328	0.313552	0.0618019	0.99339	0.539316	0.405266	0.228	0.705341	1.209
EFNA4_1945	EFNA4	0.0815623	0.114522	0.10516	0.136107	0.0850071	0.0953121	0.0911366	0.0914087	0.0619118	0.99339	0.48965	0.372154	0.228	0.839123	1.20823
SCML1_6322	SCML1	0.023384	0.0288213	0.0302506	0.0345578	0.0262777	0.0179647	0.0241419	0.0214418	0.0621969	0.99339	0.301614	0.192047	0.228	0.455515	1.20623
CCL3_6348	CCL3	0.0143531	0.0205658	0.0194433	0.0258861	0.0201233	0.0207174	0.0159494	0.0232523	0.0625741	0.99339	0.51889	0.412904	0.227	0.32082	1.20361
PPP1R3F_89801	PPP1R3F	0.0154628	0.0240179	0.0211134	0.0283972	0.0226885	0.0256976	0.0164351	0.014923	0.062642	0.99339	0.635306	0.427593	0.227	0.84762	1.20313
GPR82_27197	GPR82	0.0158909	0.0231908	0.0241965	0.0422845	0.0266457	0.0750177	0.0190189	0.0147876	0.0627536	0.99339	0.545353	0.80533	0.227	0.919242	1.20236
NECTIN4_81607	NECTIN4	0.0564428	0.0812802	0.0747599	0.107225	0.0716129	0.0916098	0.0657532	0.0889249	0.0632423	0.99339	0.526113	0.52031	0.227	0.903093	1.19899
TRIM60_166655	TRIM60	0.0185673	0.0273783	0.0263284	0.0345823	0.0266627	0.0316405	0.0214992	0.0300492	0.0642556	0.99339	0.560268	0.393414	0.226	0.210987	1.19209
SGCG_6445	SGCG	0.0322661	0.0539483	0.0476373	0.0633262	0.0502428	0.0586133	0.0469733	0.0441392	0.0649386	0.99339	0.741558	0.410709	0.225	0.921109	1.1875
GPC3_2719	GPC3	0.0153538	0.024153	0.0212702	0.0363732	0.0212348	0.0493924	0.0169262	0.0260372	0.0650217	0.99339	0.6536	0.774039	0.225	0.937076	1.18694
STK36_27148	STK36	0.0414124	0.0564262	0.0535676	0.0596478	0.0466833	0.0339217	0.0419698	0.0263174	0.0656275	0.99339	0.446302	0.15511	0.225	0.974912	1.18291
TPRG1_285386	TPRG1	0.0256004	0.0300983	0.0375622	0.0523707	0.0445598	0.0466435	0.0363684	0.0525165	0.0659743	0.99339	0.233517	0.47948	0.224	0.744496	1.18063
KRTAP21-1_337977	KRTAP21-1	0.745489	0.824153	0.696121	0.766796	0.198877	0.166008	0.278547	0.223478	0.0660902	0.99339	0.144726	0.139506	0.224	0.451553	1.17986
FHIP1A_729830	FHIP1A	0.0245539	0.0352824	0.0323203	0.0404753	0.029436	0.0308337	0.0268134	0.0326251	0.0663225	0.99339	0.522996	0.324601	0.224	0.29861	1.17834
HSPB9_94086	HSPB9	0.113992	0.16971	0.153326	0.208151	0.12674	0.158732	0.147112	0.203646	0.0663225	0.99339	0.574138	0.441023	0.224	0.828979	1.17834
EID2_163126	EID2	0.041308	0.0650592	0.064292	0.0879185	0.075337	0.0763015	0.0654517	0.0969321	0.0669062	0.99339	0.655332	0.451527	0.224	0.826514	1.17453
STK35_140901	STK35	0.0293312	0.0543417	0.0476548	0.0805822	0.0610282	0.0946063	0.0403053	0.0936058	0.0674942	0.99339	0.889625	0.757839	0.223	0.937828	1.17073
MRGPRG_386746	MRGPRG	0.0184947	0.0251275	0.0257253	0.0315597	0.0282875	0.029739	0.0227409	0.0183042	0.0676123	0.99339	0.442158	0.294896	0.223	0.987772	1.16997
MINAR1_23251	MINAR1	0.0239359	0.0341393	0.0306072	0.0407529	0.0252474	0.039504	0.0263407	0.0111342	0.0677306	0.99339	0.512257	0.413033	0.223	0.618933	1.16922
NEK5_341676	NEK5	0.0690763	0.109749	0.103993	0.122655	0.107212	0.088033	0.10588	0.0834909	0.0679677	0.99339	0.667947	0.238114	0.223	0.23326	1.1677
AATF_26574	AATF	0.939742	0.953109	0.904219	0.944629	0.114185	0.035335	0.0634397	0.0490032	0.0680864	0.99339	0.0203772	0.0630742	0.223	0.82366	1.16694
SMIM17_147670	SMIM17	0.0360902	0.0503944	0.0542101	0.0702176	0.0588464	0.057075	0.0507215	0.0635623	0.0688027	0.99339	0.481659	0.37327	0.222	0.925717	1.16239
NAP1L3_4675	NAP1L3	0.0229978	0.0275095	0.0303999	0.0409026	0.0306188	0.0364309	0.0244896	0.0296652	0.0691534	0.99339	0.258437	0.428128	0.222	0.963173	1.16019
KIAA0513_9764	KIAA0513	0.0668096	0.0936234	0.0822184	0.104989	0.069506	0.0685779	0.0748478	0.102992	0.0696462	0.99339	0.486813	0.352708	0.221	0.859585	1.1571
SCCPDH_51097	SCCPDH	0.0108685	0.0140086	0.0153214	0.0212426	0.0188919	0.0181452	0.0124001	0.0197023	0.070132	0.99339	0.366156	0.471407	0.221	0.990379	1.15408
CRY2_1408	CRY2	0.0206759	0.0314693	0.0282514	0.0371174	0.029493	0.0302822	0.0241023	0.0347734	0.070376	0.99339	0.605994	0.393772	0.221	0.347586	1.15258
LRRC30_339291	LRRC30	0.0194573	0.0298259	0.0269928	0.0314793	0.0268088	0.018705	0.020842	0.0266559	0.0704982	0.99339	0.616253	0.221829	0.221	0.931105	1.15182
DKKL1_27120	DKKL1	0.0493552	0.0647528	0.0644088	0.0782499	0.058229	0.0540086	0.0571267	0.0441572	0.0706206	0.99339	0.391739	0.280831	0.221	0.871366	1.15107
KLK13_26085	KLK13	0.0139943	0.0171261	0.0189312	0.0213191	0.0215143	0.015391	0.0142666	0.0103852	0.0706206	0.99339	0.291356	0.17138	0.221	0.787123	1.15107
TCEAL7_56849	TCEAL7	0.0293048	0.0348098	0.0480937	0.0831535	0.0657778	0.0972972	0.0446934	0.0898925	0.0708653	0.99339	0.248354	0.789928	0.22	0.921115	1.14957
ZNF559_84527	ZNF559	0.187807	0.261918	0.225901	0.288294	0.169837	0.174361	0.231131	0.30728	0.071112	0.99339	0.479865	0.35185	0.22	0.642796	1.14806
S100A12_6283	S100A12	0.120603	0.146186	0.142601	0.188504	0.104797	0.132584	0.126244	0.170366	0.0712353	0.99339	0.277543	0.402614	0.22	0.58129	1.14731
HEATR1_55127	HEATR1	0.989656	0.997207	0.976859	0.988874	0.0380543	0.0223294	0.0301057	0.00780244	0.0715921	0.99339	0.0109671	0.0176355	0.22	0.671019	1.14514
P2RY2_5029	P2RY2	0.063239	0.0976998	0.0901426	0.108391	0.0867714	0.0717774	0.0822459	0.0915113	0.0722278	0.99339	0.627542	0.265959	0.219	0.990672	1.1413
CCL11_6356	CCL11	0.0175853	0.0220875	0.0229681	0.0328506	0.0222788	0.0271357	0.0191209	0.0256859	0.0723527	0.99339	0.328857	0.516287	0.219	0.847266	1.14055
MYOM1_8736	MYOM1	0.0142848	0.0235095	0.0201278	0.0284021	0.0202281	0.0232996	0.0170127	0.021926	0.0726029	0.99339	0.718763	0.496811	0.219	0.789086	1.13905
RRAGB_10325	RRAGB	0.0491037	0.0755568	0.0656804	0.0775032	0.0639529	0.0498149	0.0576275	0.0584086	0.0726119	0.99339	0.621729	0.238794	0.219	0.781133	1.13899
ARMT1_79624	ARMT1	0.0353731	0.0590049	0.0544644	0.0622549	0.0636782	0.0458167	0.0528028	0.0400413	0.0728539	0.99339	0.73818	0.192874	0.219	0.484888	1.13755
CELF6_60677	CELF6	0.0165158	0.0287799	0.0231421	0.040701	0.0247096	0.0632775	0.0190729	0.0299005	0.0729796	0.99339	0.801215	0.814544	0.219	0.461904	1.1368
PATE2_399967	PATE2	0.0126116	0.0159597	0.0170703	0.0242037	0.0162702	0.0243241	0.012851	0.0194752	0.0729796	0.99339	0.339678	0.503741	0.219	0.635136	1.1368
KPRP_448834	KPRP	0.0163483	0.0209899	0.0219619	0.0333735	0.0222325	0.0387962	0.0181346	0.0165774	0.0733579	0.99339	0.360557	0.603702	0.218	0.972768	1.13455
KRTAP8-1_337879	KRTAP8-1	0.0352309	0.0608734	0.0502323	0.0830396	0.0515073	0.100709	0.045042	0.0820104	0.0733579	0.99339	0.788971	0.725184	0.218	0.666921	1.13455
MKNK2_2872	MKNK2	0.025243	0.0456062	0.0447739	0.0826098	0.0617589	0.159205	0.0396456	0.0551139	0.0733579	0.99339	0.853347	0.883656	0.218	0.283066	1.13455
ZNF30_90075	ZNF30	0.0194906	0.0246606	0.0264994	0.0344774	0.0258593	0.0302596	0.0220681	0.0205044	0.0734844	0.99339	0.339429	0.379688	0.218	0.932286	1.13381
LYPD4_147719	LYPD4	0.0986077	0.138759	0.12113	0.174596	0.0912015	0.151158	0.108995	0.094286	0.0738648	0.99339	0.492811	0.527458	0.218	0.481137	1.13156
MYO1H_283446	MYO1H	0.500048	0.616432	0.490762	0.582025	0.238607	0.163132	0.385947	0.216726	0.0745024	0.99339	0.301874	0.246059	0.218	0.440903	1.12783
RHBDD3_25807	RHBDD3	0.088859	0.115284	0.110439	0.139153	0.089922	0.096818	0.0987311	0.098119	0.0745024	0.99339	0.375598	0.333425	0.218	0.439239	1.12783
TLR5_7100	TLR5	0.0476862	0.0642028	0.0625405	0.0776181	0.0571739	0.0523603	0.0539608	0.0655364	0.0745024	0.99339	0.429063	0.311603	0.218	0.484052	1.12783
KCTD19_146212	KCTD19	0.0214675	0.0288054	0.0275479	0.0381257	0.0263921	0.0347712	0.0206376	0.0300158	0.0750158	0.99339	0.424184	0.46882	0.217	0.829389	1.12485
KRTAP10-9_386676	KRTAP10-9	0.254048	0.327588	0.282429	0.344313	0.181746	0.176129	0.258489	0.248052	0.0750158	0.99339	0.366783	0.285834	0.217	0.527083	1.12485
RTL4_340595	RTL4	0.0121635	0.0188302	0.0179031	0.0209778	0.0238691	0.0141445	0.0136738	0.0175005	0.0750384	0.99339	0.630492	0.228655	0.217	0.417257	1.12472
DHX34_9704	DHX34	0.0279364	0.0351149	0.0417218	0.0580827	0.0459742	0.0567497	0.0374348	0.0498316	0.0756615	0.99339	0.329939	0.477306	0.217	0.39595	1.12112
NXPE4_54827	NXPE4	0.0234973	0.0282599	0.0285761	0.0343544	0.0224192	0.0198957	0.0219962	0.0247226	0.0756615	0.99339	0.266258	0.265684	0.217	0.585945	1.12112
EPRS1_2058	EPRS1	0.994762	0.999162	0.98406	0.977725	0.0369362	0.0710969	0.0211219	0.00665466	0.0760984	0.99339	0.0063678	-0.00931785	0.216	0.980474	1.11862
FBH1_84893	FBH1	0.0212598	0.0356461	0.0293292	0.040873	0.0294506	0.046322	0.024172	0.0288675	0.0761814	0.99339	0.745613	0.47881	0.216	0.164203	1.11815
MTRF1_9617	MTRF1	0.10813	0.18309	0.142411	0.171125	0.126591	0.108076	0.137858	0.144297	0.0761814	0.99339	0.759784	0.264989	0.216	0.0999964	1.11815
GABRA1_2554	GABRA1	0.0234488	0.02715	0.0307745	0.0458447	0.0300244	0.0502869	0.0259204	0.0296074	0.0763118	0.99339	0.211438	0.575021	0.216	0.950562	1.11741
PPP5C_5536	PPP5C	0.0454394	0.0757429	0.0753565	0.100444	0.0947859	0.114267	0.0774247	0.0767263	0.0764424	0.99339	0.737167	0.414592	0.216	0.703448	1.11667
DCTN1_1639	DCTN1	0.449926	0.560932	0.446069	0.533297	0.241766	0.236766	0.396231	0.253178	0.0767042	0.99339	0.318138	0.257674	0.216	0.858111	1.11518
FAM20B_9917	FAM20B	0.0484175	0.0644988	0.0719483	0.0957314	0.0801011	0.0870113	0.0666414	0.0808635	0.0773617	0.99339	0.413745	0.412031	0.215	0.344971	1.11147
PLCXD1_55344	PLCXD1	0.0122731	0.0215607	0.0202311	0.0462539	0.029964	0.0875145	0.0171213	0.0216333	0.0775308	0.99339	0.812905	1.193	0.215	0.849148	1.11053
PYHIN1_149628	PYHIN1	0.017982	0.0351998	0.0288639	0.0489103	0.038026	0.0671769	0.0249916	0.0334136	0.0777585	0.99339	0.969012	0.760871	0.215	0.0233461	1.10925
SMUG1_23583	SMUG1	0.259621	0.356413	0.298069	0.380963	0.200016	0.233168	0.295389	0.355346	0.0777585	0.99339	0.457145	0.354006	0.215	0.941264	1.10925
KNCN_148930	KNCN	0.0406513	0.0551537	0.0541279	0.0656334	0.0480404	0.0416409	0.0484359	0.058184	0.0780239	0.99339	0.440156	0.278059	0.215	0.755424	1.10777
KNL1_57082	KNL1	0.822494	0.863914	0.748922	0.839104	0.207385	0.102756	0.255673	0.134684	0.0784234	0.99339	0.070883	0.164035	0.215	0.742359	1.10555
CIB1_10519	CIB1	0.0374157	0.0450879	0.0495229	0.0596853	0.0464458	0.0392267	0.0401355	0.0440924	0.0786906	0.99339	0.269099	0.269279	0.215	0.853306	1.10408
KRTAP13-3_337960	KRTAP13-3	0.03765	0.0569796	0.0516373	0.0967363	0.0498437	0.140379	0.0474978	0.103893	0.0789586	0.99339	0.597795	0.905642	0.214	0.261067	1.1026
SPATA7_55812	SPATA7	0.0282315	0.0418415	0.0373754	0.0502816	0.0339988	0.0413521	0.0290738	0.0406299	0.0789586	0.99339	0.56763	0.427942	0.214	0.786523	1.1026
ZNF517_340385	ZNF517	0.0259506	0.03885	0.0326867	0.0493309	0.0295606	0.0474447	0.0269376	0.0447447	0.0789586	0.99339	0.582148	0.593785	0.214	0.7688	1.1026
CCDC102B_79839	CCDC102B	0.0330505	0.0457966	0.0435034	0.0527869	0.0388028	0.0359757	0.0367304	0.0365408	0.0792274	0.99339	0.470567	0.279051	0.214	0.87089	1.10112
ZNF575_284346	ZNF575	0.0461541	0.0659723	0.0594979	0.0745102	0.0527607	0.0547517	0.0526286	0.0665837	0.079362	0.99339	0.5154	0.324598	0.214	0.415045	1.10039
DMWD_1762	DMWD	0.0371576	0.058878	0.0551801	0.0818482	0.0560103	0.100669	0.0506074	0.0457268	0.0799025	0.99339	0.664069	0.568802	0.214	0.936751	1.09744
KLRF2_100431172	KLRF2	0.0224276	0.0305898	0.0373394	0.0540342	0.053834	0.0601044	0.032394	0.0428019	0.0799025	0.99339	0.447776	0.533172	0.214	0.992814	1.09744
POMK_84197	POMK	0.0292358	0.0461417	0.0436343	0.0592157	0.047024	0.0693551	0.0383783	0.0302046	0.0799025	0.99339	0.658337	0.440517	0.214	0.346733	1.09744
PTPRK_5796	PTPRK	0.0125388	0.0166445	0.0184119	0.0205585	0.0216461	0.0143963	0.0150352	0.0159399	0.0799025	0.99339	0.408653	0.159091	0.214	0.721409	1.09744
FAM98B_283742	FAM98B	0.25575	0.491688	0.348642	0.464289	0.292305	0.309964	0.506679	0.5864	0.080038	0.99339	0.943007	0.413274	0.214	0.342051	1.0967
ZW10_9183	ZW10	0.211427	0.318125	0.266256	0.333647	0.207686	0.20352	0.292663	0.310372	0.080038	0.99339	0.589435	0.325508	0.214	0.900476	1.0967
TDRD10_126668	TDRD10	0.0593428	0.103877	0.0871314	0.113333	0.0890266	0.0816159	0.0856098	0.127703	0.0801738	0.99339	0.807732	0.379304	0.213	0.00819175	1.09597
FTHL17_53940	FTHL17	0.0225284	0.0341278	0.0312091	0.0397652	0.0292962	0.0279785	0.0239155	0.0405151	0.0802267	0.99339	0.599203	0.349539	0.213	0.782144	1.09568
PORCN_64840	PORCN	0.0255447	0.0358157	0.0401041	0.0514146	0.0628588	0.0480884	0.0316421	0.0456761	0.0806376	0.99339	0.487571	0.358427	0.213	0.936749	1.09346
REC114_283677	REC114	0.0345514	0.0578368	0.052917	0.0825668	0.060912	0.104262	0.0470663	0.0450282	0.0811294	0.99339	0.743244	0.641831	0.213	0.231318	1.09082
C1orf112_55732	C1orf112	0.0406239	0.0548877	0.0623936	0.0731126	0.0792897	0.0595914	0.0517913	0.0699081	0.0812667	0.99339	0.434154	0.228722	0.213	0.809143	1.09009
OAF_220323	OAF	0.0428856	0.0619784	0.0610814	0.0791939	0.0618429	0.0666275	0.0513713	0.0589246	0.0815418	0.99339	0.531274	0.374656	0.212	0.7566	1.08862
COQ8A_56997	COQ8A	0.0346816	0.0439784	0.0481517	0.055199	0.0504711	0.0368795	0.0389038	0.0433569	0.0816796	0.99339	0.342624	0.197053	0.212	0.87497	1.08789
ATP6V1G2_534	ATP6V1G2	0.0480321	0.0560224	0.0634075	0.0808077	0.0590094	0.057944	0.0535054	0.0697979	0.0819558	0.99339	0.222004	0.349839	0.212	0.991497	1.08642
OPCML_4978	OPCML	0.0155987	0.0181832	0.0221774	0.0320673	0.0228944	0.0314593	0.0192353	0.0176499	0.0820943	0.99339	0.221185	0.532014	0.212	0.988497	1.08569
CTSH_1512	CTSH	0.0431614	0.0561527	0.0645889	0.0982726	0.0683648	0.102797	0.061778	0.102485	0.0822328	0.99339	0.379611	0.605503	0.212	0.313836	1.08495
CPNE3_8895	CPNE3	0.0496498	0.0573061	0.063141	0.0765562	0.0515026	0.0493765	0.0535345	0.0546845	0.0830684	0.99339	0.2069	0.277943	0.211	0.874955	1.08056
CCDC148_130940	CCDC148	0.0465359	0.0659993	0.0593383	0.096391	0.0518158	0.134787	0.0538189	0.0534907	0.0832083	0.99339	0.504107	0.699934	0.211	0.271637	1.07983
KIF25_3834	KIF25	0.0228431	0.0318241	0.0290265	0.0341663	0.0271343	0.02054	0.0237456	0.0283026	0.0832083	0.99339	0.478361	0.235202	0.211	0.529506	1.07983
NPW_283869	NPW	0.045662	0.0559783	0.05821	0.0833465	0.051427	0.0955013	0.0485185	0.0435585	0.0837699	0.99339	0.293873	0.517854	0.211	0.832648	1.07691
ASB11_140456	ASB11	0.00575188	0.00734957	0.00901903	0.0124201	0.0109162	0.013153	0.00727566	0.0108954	0.0839866	0.99339	0.353626	0.461638	0.211	0.424401	1.07579
IGF2_3481	IGF2	0.0351058	0.04907	0.0521892	0.0844485	0.0569574	0.108431	0.0466456	0.0313175	0.0841931	0.99339	0.48313	0.694321	0.211	0.912577	1.07472
OLIG2_10215	OLIG2	0.0290683	0.0369849	0.0460237	0.0701978	0.0571144	0.0813241	0.0402515	0.0616188	0.0847601	0.99339	0.347492	0.609049	0.21	0.917029	1.07181
MGA_23269	MGA	0.104288	0.156683	0.137789	0.174063	0.119898	0.128538	0.133543	0.131082	0.0849023	0.99339	0.587279	0.33715	0.21	0.649451	1.07108
PPM1G_5496	PPM1G	0.156492	0.228206	0.237935	0.309273	0.23136	0.253167	0.241101	0.272909	0.0849023	0.99339	0.544248	0.378316	0.21	0.646769	1.07108
SMAD3_4088	SMAD3	0.0358738	0.0520768	0.0541035	0.0645602	0.0611778	0.0585003	0.0443528	0.0328525	0.0849023	0.99339	0.537709	0.254923	0.21	0.958193	1.07108
AMER2_219287	AMER2	0.0569869	0.0854512	0.0759021	0.118961	0.0733889	0.142502	0.063791	0.0803734	0.0850447	0.99339	0.584471	0.648276	0.21	0.586528	1.07035
GATA3_2625	GATA3	0.08786	0.117783	0.149746	0.212331	0.185539	0.228908	0.131949	0.251758	0.0850447	0.99339	0.422858	0.503791	0.21	0.758831	1.07035
IER3IP1_51124	IER3IP1	0.17183	0.279851	0.272854	0.349635	0.256273	0.280194	0.311083	0.315227	0.0850447	0.99339	0.703681	0.357717	0.21	0.827313	1.07035
PFN3_345456	PFN3	0.0118351	0.0151888	0.018823	0.0309607	0.0253148	0.0534512	0.0163086	0.0154778	0.0850447	0.99339	0.359939	0.717944	0.21	0.188339	1.07035
TMPRSS15_5651	TMPRSS15	0.0174702	0.0227084	0.0254099	0.0364699	0.0278104	0.0367593	0.0217115	0.0332208	0.0854731	0.99339	0.37833	0.521313	0.21	0.903694	1.06817
NRP2_8828	NRP2	0.0365617	0.0497007	0.0497965	0.0610524	0.0479877	0.0425615	0.0461902	0.0492714	0.0856163	0.99339	0.442932	0.294005	0.21	0.945224	1.06744
NKD2_85409	NKD2	0.0312465	0.0484177	0.047948	0.0750996	0.0561816	0.0881603	0.0423396	0.0685584	0.0864795	0.99339	0.631841	0.647335	0.209	0.2277	1.06309
LAMA1_284217	LAMA1	0.0195415	0.0295776	0.0278347	0.0373854	0.0275427	0.0342511	0.0249771	0.0328554	0.0870589	0.99339	0.597966	0.425591	0.209	0.751366	1.06019
HPGD_3248	HPGD	0.00883745	0.0116795	0.0130121	0.0302854	0.0147832	0.0562148	0.010397	0.0123729	0.0874955	0.99339	0.40228	1.21877	0.208	0.971522	1.05801
MUC6_4588	MUC6	0.0275292	0.0355495	0.0439133	0.0658751	0.0525877	0.079339	0.0380969	0.0688292	0.0886684	0.99339	0.368865	0.585077	0.208	0.85071	1.05223
ARHGAP6_395	ARHGAP6	0.0271605	0.0388988	0.0392161	0.0472939	0.0387379	0.0316715	0.0349268	0.0588589	0.0887743	0.99339	0.518218	0.270207	0.208	0.28846	1.05171
SLC25A22_79751	SLC25A22	0.127726	0.198483	0.180563	0.223025	0.163883	0.175387	0.167189	0.124615	0.0888158	0.99339	0.635962	0.304702	0.208	0.395417	1.05151
TLR7_51284	TLR7	0.0229828	0.0305932	0.0359195	0.0505026	0.0440774	0.0576006	0.0303855	0.0288054	0.0890713	0.99339	0.412655	0.49159	0.207	0.955209	1.05026
LAX1_54900	LAX1	0.0735192	0.120992	0.0941307	0.125556	0.0776827	0.0909037	0.0797563	0.130962	0.0891114	0.99339	0.71872	0.415597	0.207	0.483558	1.05007
ST8SIA1_6489	ST8SIA1	0.0191337	0.0237858	0.028469	0.0351629	0.0309951	0.0276786	0.0248445	0.0268941	0.0891114	0.99339	0.313987	0.304663	0.207	0.950056	1.05007
SLIRP_81892	SLIRP	0.275247	0.355525	0.308259	0.357904	0.193495	0.153244	0.273067	0.230776	0.0894078	0.99339	0.369226	0.215433	0.207	0.602342	1.04862
RYR1_6261	RYR1	0.0825085	0.0966488	0.107916	0.131515	0.094384	0.0874259	0.099195	0.109887	0.0898539	0.99339	0.228209	0.285325	0.207	0.94795	1.04646
SFMBT1_51460	SFMBT1	0.028645	0.0419533	0.0454213	0.0917389	0.0565816	0.182329	0.0410852	0.0743114	0.0900029	0.99339	0.550501	1.01416	0.207	0.985183	1.04574
TTLL1_25809	TTLL1	0.0323454	0.0463094	0.0453763	0.0587146	0.0478237	0.0562505	0.0418866	0.0355749	0.0901522	0.99339	0.517742	0.37178	0.207	0.467646	1.04502
GABPA_2551	GABPA	0.828474	0.887632	0.748917	0.806599	0.21517	0.229148	0.266743	0.10541	0.0903017	0.99339	0.0995048	0.107045	0.207	0.745518	1.0443
RIPPLY3_53820	RIPPLY3	0.0267996	0.0372585	0.0398036	0.0538283	0.0455256	0.0490657	0.0347891	0.0426049	0.0903017	0.99339	0.475356	0.435466	0.207	0.466503	1.0443
RTL8C_8933	RTL8C	0.0234214	0.0339559	0.0364226	0.0500541	0.0449407	0.0507367	0.032334	0.057208	0.0905688	0.99339	0.535835	0.458656	0.206	0.280448	1.04302
BDH1_622	BDH1	0.0374942	0.0474794	0.05154	0.0704699	0.0504517	0.0647971	0.0448735	0.0576681	0.0907513	0.99339	0.340633	0.451315	0.206	0.900054	1.04215
CCNB3_85417	CCNB3	0.0143758	0.0194491	0.0207717	0.0311263	0.0238433	0.0346875	0.0159755	0.0221682	0.0911735	0.99339	0.436059	0.583512	0.206	0.87145	1.04013
DDX1_1653	DDX1	0.407825	0.574998	0.419435	0.500346	0.232827	0.219659	0.375492	0.285721	0.0913536	0.99339	0.495607	0.25448	0.206	0.35096	1.03927
SNAPC1_6617	SNAPC1	0.999437	0.999902	0.988503	0.995199	0.0272961	0.014573	0.0100405	0.000984363	0.0913843	0.99339	0.000672334	0.00974027	0.205	0.513405	1.03913
C11orf21_29125	C11orf21	0.0224378	0.0326156	0.0299046	0.0374348	0.0299859	0.027433	0.0244541	0.0329171	0.092111	0.99339	0.539633	0.324014	0.205	0.416409	1.03569
PAK3_5063	PAK3	0.0332643	0.0385861	0.0403378	0.0587555	0.0305745	0.0497309	0.0335177	0.0478221	0.0925458	0.99339	0.214107	0.542591	0.205	0.964878	1.03364
RAB39A_54734	RAB39A	0.024472	0.0367564	0.038459	0.0511096	0.0461381	0.0563312	0.0317908	0.0247798	0.0927206	0.99339	0.586863	0.410275	0.205	0.712452	1.03282
PGGHG_80162	PGGHG	0.0702899	0.0983456	0.0880156	0.104989	0.0733129	0.0667693	0.0852989	0.0612873	0.0931799	0.99339	0.484543	0.254402	0.205	0.99347	1.03068
RBM11_54033	RBM11	0.015256	0.0197055	0.0275232	0.0460086	0.0442701	0.0646255	0.0248474	0.0329242	0.0933334	0.99339	0.369219	0.741256	0.205	0.992037	1.02996
XAGE2_9502	XAGE2	0.0416981	0.0534941	0.0539909	0.0709461	0.0450745	0.0607662	0.0497224	0.0469633	0.09409	0.99339	0.3594	0.394006	0.204	0.737577	1.02646
ASCL4_121549	ASCL4	0.0461264	0.0528311	0.0639084	0.0883858	0.0634353	0.0720746	0.0568159	0.10811	0.0941039	0.99339	0.195796	0.467809	0.204	0.823385	1.02639
LDOC1_23641	LDOC1	0.0307699	0.0435697	0.0415027	0.0770883	0.0377145	0.0983599	0.0341119	0.0502051	0.0942455	0.99339	0.501803	0.893307	0.204	0.406628	1.02574
PARP10_84875	PARP10	0.0368689	0.0446384	0.0556536	0.0750339	0.0638317	0.0772801	0.0477809	0.0636225	0.0950353	0.99339	0.275879	0.431067	0.204	0.607883	1.02212
BCAT2_587	BCAT2	0.0210918	0.0312998	0.0305961	0.039756	0.0318573	0.0317331	0.0259083	0.0391828	0.0951912	0.99339	0.569474	0.377823	0.204	0.959844	1.0214
COQ7_10229	COQ7	0.151665	0.179714	0.223307	0.296749	0.202282	0.223973	0.238917	0.331181	0.0951912	0.99339	0.244814	0.410215	0.204	0.529291	1.0214
SFXN1_94081	SFXN1	0.0556873	0.075732	0.0807959	0.097963	0.0811118	0.0871378	0.0674231	0.053385	0.0951912	0.99339	0.443555	0.277955	0.204	0.730425	1.0214
ERG_2078	ERG	0.0491798	0.0623186	0.0682691	0.0857431	0.0831673	0.0740901	0.0502335	0.0694361	0.0955037	0.99339	0.341596	0.328789	0.203	0.829344	1.01998
SLCO4A1_28231	SLCO4A1	0.04464	0.0464355	0.0735772	0.0922659	0.0900747	0.0835349	0.0619079	0.0962595	0.0956603	0.99339	0.0568887	0.326538	0.203	0.401488	1.01927
TMEM74B_55321	TMEM74B	0.0169765	0.0224568	0.0266658	0.0385465	0.0311446	0.0376234	0.024169	0.0395528	0.095817	0.99339	0.403617	0.531607	0.203	0.904864	1.01856
ADAMTSL3_57188	ADAMTSL3	0.0126861	0.0162674	0.0230756	0.0306941	0.0435967	0.037105	0.0187547	0.0292466	0.095974	0.99339	0.358738	0.411591	0.203	0.991204	1.01785
MTNR1A_4543	MTNR1A	0.035722	0.0466636	0.0434927	0.0507217	0.0327329	0.030833	0.0332382	0.0272546	0.095974	0.99339	0.385486	0.221831	0.203	0.876253	1.01785
KLF8_11279	KLF8	0.0409881	0.0565106	0.0545903	0.0593696	0.0496902	0.0306609	0.042923	0.0449006	0.0961282	0.99339	0.463314	0.12108	0.203	0.85356	1.01715
MFHAS1_9258	MFHAS1	0.0102771	0.0107504	0.0141413	0.0182858	0.0141592	0.0149345	0.0119381	0.0135559	0.0964462	0.99339	0.0649522	0.370806	0.203	0.927027	1.01572
PTH2_113091	PTH2	0.0226473	0.0253061	0.0327596	0.038602	0.0372175	0.0333192	0.028134	0.027553	0.0964462	0.99339	0.160143	0.236761	0.203	0.993048	1.01572
PTBP1_5725	PTBP1	0.494858	0.646884	0.489918	0.593354	0.297541	0.29612	0.539047	0.444005	0.096604	0.99339	0.386492	0.276353	0.203	0.852961	1.01501
C1D_10438	C1D	0.450054	0.589719	0.468532	0.553344	0.251673	0.249165	0.400247	0.328891	0.0969202	0.99339	0.389929	0.24003	0.203	0.984888	1.01359
DAPP1_27071	DAPP1	0.025044	0.0347302	0.038762	0.0537769	0.0431618	0.0519863	0.036643	0.0457894	0.0977143	0.99339	0.471724	0.472342	0.202	0.841336	1.01004
ZNF277_11179	ZNF277	0.0221017	0.0269061	0.0338257	0.048782	0.04731	0.0511715	0.0277017	0.0444139	0.0977143	0.99339	0.283777	0.52823	0.202	0.195329	1.01004
KLHL4_56062	KLHL4	0.0121545	0.0155441	0.0169019	0.0263235	0.0231912	0.0395866	0.0129859	0.0172422	0.0978803	0.99339	0.354875	0.639164	0.202	0.950247	1.0093
PIK3CA_5290	PIK3CA	0.390855	0.575135	0.442714	0.549083	0.310432	0.304284	0.56993	0.576926	0.0980334	0.99339	0.557266	0.310651	0.202	0.150587	1.00863
ATP1B4_23439	ATP1B4	0.0836914	0.0989563	0.095444	0.107258	0.0600319	0.0438828	0.0724951	0.0607946	0.0980409	0.99339	0.241712	0.168357	0.202	0.963459	1.00859
CARMIL1_55604	CARMIL1	0.0400902	0.0483962	0.0530388	0.067878	0.0474012	0.0521765	0.0436081	0.0706665	0.0985136	0.99339	0.271642	0.355894	0.202	0.699158	1.0065
PCNT_5116	PCNT	0.164212	0.222408	0.238725	0.287655	0.212988	0.206053	0.276174	0.257022	0.0985136	0.99339	0.437648	0.268988	0.202	0.905085	1.0065
ZWINT_11130	ZWINT	0.666133	0.821191	0.598622	0.711268	0.306673	0.262901	0.546828	0.303228	0.0988348	0.99339	0.301908	0.248747	0.201	0.956527	1.00509
NPAP1_23742	NPAP1	0.0309299	0.0367943	0.0423898	0.0494685	0.0415764	0.0359207	0.0367447	0.022188	0.0993182	0.99339	0.25048	0.222791	0.201	0.618657	1.00297
DRP2_1821	DRP2	0.0267289	0.0365795	0.0322438	0.0379238	0.0242204	0.0217129	0.0251115	0.0277356	0.0994953	0.99339	0.452635	0.234081	0.201	0.914395	1.0022
ADAM32_203102	ADAM32	0.0209724	0.0350063	0.0351313	0.0437243	0.0466709	0.0360703	0.0292437	0.0459528	0.0998034	0.99339	0.739122	0.315677	0.201	0.88614	1.00085
GRM7_2917	GRM7	0.0475273	0.0640341	0.0582718	0.0685698	0.0511148	0.0422195	0.0472625	0.0589635	0.0998034	0.99339	0.430085	0.234776	0.201	0.858019	1.00085
BEND5_79656	BEND5	0.02536	0.0364054	0.0347563	0.0485169	0.0335576	0.0495263	0.0289428	0.0241877	0.0999656	0.99339	0.521601	0.481214	0.201	0.720519	1.00015
CBLN2_147381	CBLN2	0.0436704	0.0523008	0.0606878	0.0903924	0.0558385	0.0877432	0.0536515	0.0961766	0.0999656	0.99339	0.260178	0.574796	0.201	0.921103	1.00015
PKP4_8502	PKP4	0.0327376	0.0445352	0.0463821	0.0592552	0.0472008	0.0462657	0.0418808	0.0580997	0.100291	0.99339	0.444	0.353372	0.2	0.529151	0.99874
TRPC5_7224	TRPC5	0.0251323	0.0306525	0.0345965	0.0376733	0.0329298	0.0213211	0.0260085	0.0310111	0.100311	0.99339	0.286461	0.122916	0.201	0.759771	0.998653
KBTBD2_25948	KBTBD2	0.0938109	0.134025	0.160038	0.170615	0.173686	0.119204	0.155452	0.169469	0.100453	0.99339	0.514677	0.092329	0.2	0.662435	0.998036
NEU2_4759	NEU2	0.0522686	0.0801689	0.0695139	0.0812535	0.0644203	0.0615656	0.0581084	0.0585823	0.10078	0.99339	0.617096	0.225128	0.2	0.822433	0.996627
PIR_8544	PIR	0.0145316	0.0178819	0.0230299	0.0309494	0.0330858	0.0281308	0.017331	0.0261169	0.100967	0.99339	0.2993	0.426402	0.2	0.66777	0.995822
LPIN2_9663	LPIN2	0.0187133	0.0274584	0.0275629	0.030723	0.0328145	0.0199313	0.024731	0.0315393	0.101107	0.99339	0.553185	0.15659	0.2	0.687744	0.99522
OOEP_441161	OOEP	0.0526214	0.0707204	0.0740711	0.100108	0.0781618	0.101327	0.0697606	0.0727079	0.101107	0.99339	0.426476	0.434578	0.2	0.89139	0.99522
FCGR2A_2212	FCGR2A	0.0301158	0.0468624	0.0423635	0.0487356	0.0439152	0.0360367	0.0341011	0.0383714	0.101435	0.99339	0.637909	0.202156	0.2	0.737435	0.993814
UBE2QL1_134111	UBE2QL1	0.024895	0.0321798	0.0369561	0.0501601	0.041567	0.045405	0.0306362	0.0436469	0.101435	0.99339	0.370299	0.440726	0.2	0.884486	0.993814
NEFM_4741	NEFM	0.01828	0.0225998	0.0282448	0.0497976	0.0347331	0.0704423	0.0250158	0.0452207	0.101599	0.99339	0.306043	0.818093	0.2	0.892561	0.993111
PRDM11_56981	PRDM11	0.0372203	0.0493823	0.0493566	0.0701072	0.0467885	0.0645398	0.0414391	0.060791	0.101599	0.99339	0.407902	0.506318	0.2	0.81057	0.993111
SLC25A4_291	SLC25A4	0.0316301	0.047798	0.0436883	0.0481016	0.0420156	0.0278089	0.0381896	0.0437225	0.102093	0.99339	0.595651	0.138839	0.199	0.537754	0.991004
SMPX_23676	SMPX	0.0220395	0.0347846	0.028848	0.0374061	0.0275843	0.0304613	0.0221939	0.0351011	0.102123	0.99339	0.658357	0.374803	0.199	0.699705	0.990875
MTRES1_51250	MTRES1	0.0667811	0.0832376	0.0864886	0.123985	0.0757028	0.10481	0.073664	0.140537	0.102423	0.99339	0.317796	0.519581	0.199	0.986116	0.989601
CTC1_80169	CTC1	0.229218	0.332801	0.296967	0.370963	0.237985	0.23934	0.344999	0.361976	0.102589	0.99339	0.53794	0.320976	0.199	0.856789	0.988899
SUV39H1_6839	SUV39H1	0.0346145	0.0534516	0.0548544	0.0867022	0.0663178	0.116546	0.0495042	0.0502847	0.102622	0.99339	0.626855	0.660461	0.199	0.426141	0.988759
FAM153A_285596	FAM153A	0.0156747	0.0198022	0.0276086	0.054321	0.0424288	0.0923856	0.0217826	0.0206221	0.103587	0.99339	0.337226	0.97639	0.199	0.699955	0.984696
MAP3K8_1326	MAP3K8	0.0219404	0.026279	0.0329666	0.0353469	0.0581334	0.0277544	0.0220025	0.0196197	0.103754	0.99339	0.260323	0.100576	0.198	0.992216	0.983996
NR1I3_9970	NR1I3	0.044769	0.0573321	0.0584687	0.0913014	0.0500894	0.106412	0.0539906	0.0495157	0.103754	0.99339	0.356845	0.642974	0.198	0.872241	0.983996
S100A1_6271	S100A1	0.0491244	0.0700542	0.068565	0.0831379	0.0679489	0.0623017	0.0601885	0.0731709	0.103754	0.99339	0.51203	0.278034	0.198	0.731918	0.983996
SPA17_53340	SPA17	0.0167768	0.0196939	0.0263784	0.0438955	0.0332353	0.0492957	0.0200678	0.0459543	0.103921	0.99339	0.231285	0.734717	0.198	0.820748	0.983297
THBS2_7058	THBS2	0.0147363	0.022017	0.0213136	0.0265174	0.0248821	0.0213552	0.0182381	0.0188781	0.104088	0.99339	0.579243	0.315169	0.198	0.540415	0.982597
FABP7_2173	FABP7	0.0234811	0.02874	0.0329048	0.0464617	0.0349587	0.0394265	0.0312733	0.0532603	0.104424	0.99339	0.291557	0.497743	0.198	0.946379	0.9812
AVP_551	AVP	0.0688401	0.09229	0.0906214	0.105378	0.0794113	0.0625193	0.0801926	0.106384	0.104592	0.99339	0.422924	0.217656	0.198	0.983592	0.980501
GPR34_2857	GPR34	0.0261937	0.0354979	0.0369605	0.0468094	0.0336423	0.0387877	0.0317353	0.0394298	0.104637	0.99339	0.438516	0.340814	0.198	0.931566	0.980315
WDR73_84942	WDR73	0.453908	0.758114	0.505312	0.622885	0.327543	0.343776	0.667737	0.592837	0.104929	0.99339	0.740016	0.301791	0.198	0.19852	0.979104
LAMA5_3911	LAMA5	0.0283601	0.0461491	0.0467451	0.0680925	0.0565676	0.0794048	0.041686	0.0496065	0.105098	0.99339	0.70244	0.54268	0.198	0.917433	0.978406
BCAP31_10134	BCAP31	0.117802	0.210844	0.180232	0.249442	0.173334	0.225585	0.173319	0.231188	0.105145	0.99339	0.839812	0.468849	0.198	0.627301	0.97821
DCDC1_341019	DCDC1	0.0119981	0.0133219	0.019492	0.0444799	0.0281332	0.0860775	0.0157723	0.030688	0.105605	0.99339	0.15099	1.19027	0.197	0.996652	0.976314
VWA3A_146177	VWA3A	0.0460603	0.0618109	0.0579386	0.0878291	0.0453077	0.107521	0.046724	0.0296903	0.105775	0.99339	0.424337	0.600173	0.197	0.85167	0.975617
B3GNT2_10678	B3GNT2	0.104393	0.116995	0.148103	0.100247	0.142839	0.0917148	0.136685	0.098055	0.106285	0.99339	0.164432	-0.563036	-0.197	0.00145894	0.973528
ADGRA1_84435	ADGRA1	0.0194475	0.0290964	0.0274312	0.0410327	0.0277658	0.0383072	0.0224897	0.0419518	0.106797	0.99339	0.581257	0.580956	0.197	0.560875	0.97144
CBLN4_140689	CBLN4	0.0316518	0.0364044	0.0437063	0.076192	0.0477728	0.0850051	0.0344783	0.075658	0.106968	0.99339	0.201828	0.801799	0.197	0.992771	0.970745
TLN2_83660	TLN2	0.0280934	0.0373379	0.0380129	0.0563045	0.0383315	0.0534838	0.0308788	0.0562763	0.10714	0.99339	0.410409	0.566763	0.197	0.959271	0.97005
RTL8B_441518	RTL8B	0.0671837	0.109037	0.096958	0.135728	0.0909269	0.130565	0.0997375	0.107149	0.107199	0.99339	0.698634	0.485284	0.197	0.916016	0.969808
SPIN4_139886	SPIN4	0.0162876	0.0222365	0.0235751	0.0284793	0.026578	0.0237951	0.0192148	0.0217614	0.107199	0.99339	0.449158	0.272649	0.197	0.786593	0.969808
MYL7_58498	MYL7	0.0549938	0.0686951	0.070128	0.0888575	0.0550125	0.0684583	0.0628784	0.0611102	0.107311	0.99339	0.320938	0.341503	0.196	0.661043	0.969355
HDX_139324	HDX	0.0162634	0.0231506	0.0202709	0.027505	0.016255	0.0234724	0.0160358	0.0257533	0.107891	0.99339	0.50942	0.440285	0.196	0.279602	0.967015
KLRC3_3823	KLRC3	0.0149122	0.0235047	0.0285054	0.0481479	0.0457658	0.0728124	0.0245562	0.0353477	0.108345	0.99339	0.656456	0.756238	0.196	0.949682	0.96519
KNTC1_9735	KNTC1	0.307196	0.472733	0.372099	0.440174	0.262017	0.218511	0.404817	0.378912	0.108692	0.99339	0.621863	0.242385	0.196	0.407266	0.963804
TPM4_7171	TPM4	0.268348	0.399342	0.308808	0.379689	0.215043	0.226092	0.308357	0.288797	0.108692	0.99339	0.573518	0.298111	0.196	0.579191	0.963804
ELMO2_63916	ELMO2	0.127701	0.165632	0.264324	0.34796	0.285311	0.31818	0.329037	0.439721	0.109039	0.99339	0.375215	0.396614	0.196	0.915763	0.962418
PBXIP1_57326	PBXIP1	0.0389331	0.0506072	0.0518904	0.0765622	0.049936	0.0743915	0.0410434	0.0654879	0.109387	0.99339	0.378343	0.561165	0.195	0.708239	0.961034
DAW1_164781	DAW1	0.0252548	0.034475	0.0312836	0.0419679	0.0254257	0.0343435	0.024083	0.0301177	0.110086	0.99339	0.448997	0.423878	0.195	0.751713	0.958268
EIF5A2_56648	EIF5A2	0.0128971	0.019363	0.0214091	0.0302567	0.0254958	0.0378914	0.0188158	0.0192045	0.110437	0.99339	0.586255	0.499033	0.195	0.781346	0.956886
FSCB_84075	FSCB	0.0446655	0.0567665	0.0609076	0.0767156	0.0606422	0.0641134	0.058039	0.0778146	0.110437	0.99339	0.345877	0.332898	0.195	0.277766	0.956886
SLC49A4_84925	SLC49A4	0.0323669	0.0389576	0.0465421	0.0607678	0.0471101	0.0542158	0.0419348	0.0590681	0.110613	0.99339	0.267387	0.384769	0.195	0.695769	0.956195
CWF19L2_143884	CWF19L2	0.770346	0.847593	0.701164	0.776538	0.217338	0.17018	0.295942	0.151015	0.110789	0.99339	0.137866	0.147304	0.195	0.990616	0.955505
RNASEL_6041	RNASEL	0.0342136	0.0443197	0.0417744	0.0548451	0.0310628	0.0442853	0.0341822	0.0252208	0.111672	0.99339	0.373379	0.392747	0.194	0.712707	0.952057
SWSAP1_126074	SWSAP1	0.0499371	0.0679471	0.0760283	0.0955026	0.0819815	0.0904441	0.0681596	0.0943622	0.111849	0.99339	0.4443	0.329004	0.194	0.194706	0.951368
ANKK1_255239	ANKK1	0.0230655	0.0309066	0.0356322	0.0580456	0.0463873	0.110926	0.0274591	0.0363797	0.112382	0.99339	0.422181	0.704006	0.194	0.696095	0.949303
FMO1_2326	FMO1	0.0577514	0.0736687	0.0726424	0.109036	0.0585298	0.0953851	0.0634205	0.131729	0.113096	0.99339	0.351196	0.585917	0.193	0.760416	0.946552
PDE8A_5151	PDE8A	0.0325916	0.0431875	0.0403017	0.0471783	0.0342514	0.028648	0.0329247	0.0318552	0.113096	0.99339	0.406114	0.22728	0.193	0.732148	0.946552
PRAF2_11230	PRAF2	0.0281004	0.039026	0.0392319	0.0403537	0.0411806	0.0211356	0.0331256	0.0262593	0.113192	0.99339	0.473843	0.0406718	0.193	0.924448	0.946185
ONECUT2_9480	ONECUT2	0.0139429	0.017984	0.0230943	0.0248613	0.0408668	0.0201635	0.0187804	0.0229964	0.113454	0.99339	0.367184	0.106367	0.193	0.907295	0.945178
PLEKHO2_80301	PLEKHO2	0.0299785	0.0479434	0.0399011	0.0442482	0.0360086	0.0253006	0.0334397	0.0372457	0.113454	0.99339	0.677405	0.14919	0.193	0.438703	0.945178
UBQLN2_29978	UBQLN2	0.0185941	0.0256902	0.0284801	0.0329486	0.0355544	0.0285664	0.0216524	0.0216472	0.113552	0.99339	0.466371	0.210267	0.193	0.960856	0.944804
PWWP2A_114825	PWWP2A	0.0244747	0.0316195	0.0396026	0.0428862	0.0476544	0.0315572	0.0337039	0.0303248	0.113814	0.99339	0.369523	0.114918	0.193	0.836344	0.943805
TSPYL1_7259	TSPYL1	0.0339457	0.0455755	0.0596651	0.0792054	0.0867211	0.0793268	0.0459649	0.0812862	0.113994	0.99339	0.425027	0.408712	0.193	0.902472	0.943119
CDK14_5218	CDK14	0.0155644	0.0223691	0.0251418	0.0271948	0.0354284	0.0210967	0.0208352	0.0192628	0.114174	0.99339	0.523261	0.113247	0.193	0.917483	0.942433
IL2RG_3561	IL2RG	0.0238386	0.0314617	0.0363814	0.0394213	0.0703427	0.0307165	0.0272108	0.0268002	0.114639	0.99339	0.4003	0.115774	0.192	0.991785	0.940666
NXPE1_120400	NXPE1	0.0316879	0.044814	0.0434096	0.0686209	0.0428125	0.066637	0.0403384	0.0919457	0.114716	0.99339	0.500018	0.660634	0.192	0.965851	0.940377
RPL14_9045	RPL14	1	1	0.997337	0.999125	0.0250154	0.00342614	0.000192885	1.65723e-05	0.114809	0.99339	3.84021e-07	0.00258375	0.186	1	0.940026
ZNF672_79894	ZNF672	0.0297448	0.0443519	0.0473604	0.0747313	0.0531582	0.0866548	0.0406979	0.0687532	0.11526	0.99339	0.576359	0.658032	0.192	0.748018	0.938323
EPB41L3_23136	EPB41L3	0.0158535	0.0213436	0.024304	0.0236219	0.0303166	0.0129701	0.0198089	0.0154117	0.115623	0.99339	0.428996	-0.0410674	0.192	0.925203	0.936954
SMYD2_56950	SMYD2	0.0196243	0.0309029	0.0301638	0.0394209	0.0322645	0.0407038	0.024944	0.0257786	0.115623	0.99339	0.6551	0.386141	0.192	0.930788	0.936954
ZNF711_7552	ZNF711	0.0371274	0.0410003	0.0463567	0.0625001	0.0388408	0.0539295	0.0364093	0.0448708	0.115735	0.99339	0.14315	0.431078	0.192	0.845828	0.936537
ZSCAN32_54925	ZSCAN32	0.0319284	0.0428807	0.0452231	0.0631724	0.045578	0.0609526	0.0385821	0.0513092	0.115988	0.99339	0.42549	0.482236	0.192	0.991804	0.935587
ZNF235_9310	ZNF235	0.0512303	0.0741436	0.0681732	0.0852987	0.0579261	0.0671863	0.0624373	0.0530332	0.116354	0.99339	0.533324	0.323318	0.192	0.930454	0.93422
ZNF768_79724	ZNF768	0.0449065	0.0725631	0.0612919	0.0842761	0.0559227	0.0851681	0.0570267	0.0790519	0.116537	0.99339	0.692311	0.459428	0.191	0.961314	0.933537
CALM2_805	CALM2	0.0737047	0.099764	0.1179	0.127326	0.131661	0.0920981	0.114146	0.101796	0.116904	0.99339	0.436763	0.110959	0.191	0.931681	0.932172
KLF5_688	KLF5	0.191409	0.2573	0.321245	0.358937	0.307474	0.27441	0.408597	0.302035	0.117271	0.99339	0.426797	0.160058	0.191	0.990698	0.930808
VIPR1_7433	VIPR1	0.0260115	0.0383243	0.0351055	0.0429591	0.0361766	0.0331926	0.0304111	0.0350285	0.117271	0.99339	0.559114	0.291264	0.191	0.856801	0.930808
BBS9_27241	BBS9	0.0564467	0.0703893	0.0772546	0.0877852	0.0731945	0.0561528	0.0702086	0.0678237	0.11764	0.99339	0.318468	0.184357	0.191	0.910083	0.929445
CD79A_973	CD79A	0.00962036	0.0120041	0.0202915	0.0148592	0.074044	0.00945578	0.0101008	0.0141678	0.11764	0.99339	0.319361	-0.449514	0.191	0.8876	0.929445
ADAMTSL5_339366	ADAMTSL5	0.135934	0.150205	0.164264	0.237397	0.127679	0.207597	0.15049	0.14793	0.117825	0.99339	0.144022	0.531282	0.191	0.882706	0.928764
TBXAS1_6916	TBXAS1	0.0462544	0.0545828	0.0651084	0.112569	0.0690043	0.141038	0.0555335	0.0614129	0.117825	0.99339	0.238856	0.789893	0.191	0.899005	0.928764
MORC3_23515	MORC3	0.038956	0.0521549	0.0527171	0.0656309	0.0519846	0.0553061	0.0451474	0.0570812	0.11801	0.99339	0.420955	0.316104	0.191	0.968375	0.928082
C6orf141_135398	C6orf141	0.0435191	0.0693409	0.0615081	0.0668893	0.0591419	0.0403248	0.054295	0.0543377	0.118195	0.99339	0.672059	0.120998	0.191	0.373108	0.927402
NFAM1_150372	NFAM1	0.0120201	0.0151955	0.016655	0.0240816	0.0182123	0.0287653	0.013343	0.0134543	0.11838	0.99339	0.338192	0.531969	0.191	0.921951	0.926721
TTLL2_83887	TTLL2	0.0218662	0.0304899	0.0306315	0.0364688	0.0381772	0.0317126	0.023004	0.0284081	0.11838	0.99339	0.47963	0.251644	0.191	0.98384	0.926721
USP53_54532	USP53	0.0402325	0.0468915	0.0513602	0.0657481	0.0443053	0.04888	0.0419299	0.0653995	0.11838	0.99339	0.220964	0.356299	0.191	0.980325	0.926721
ZNF81_347344	ZNF81	0.0226934	0.030382	0.0327022	0.0534396	0.0347589	0.0864358	0.0281393	0.0278059	0.118696	0.99339	0.420948	0.708524	0.19	0.638802	0.925565
DSE_29940	DSE	0.00777507	0.0115696	0.0135718	0.0148834	0.019673	0.011366	0.0114132	0.0186646	0.118752	0.99339	0.573417	0.133095	0.19	0.930123	0.92536
VIP_7432	VIP	0.0244664	0.0326597	0.0297893	0.0405945	0.0242265	0.0334951	0.0247826	0.0286822	0.118752	0.99339	0.416712	0.446489	0.19	0.899518	0.92536
FBXW8_26259	FBXW8	0.0447614	0.0607363	0.0617388	0.0746236	0.058456	0.0809825	0.0503138	0.0345624	0.11931	0.99339	0.440305	0.273454	0.19	0.828867	0.923321
LOXHD1_125336	LOXHD1	0.0113077	0.0135903	0.0156099	0.0190521	0.0161924	0.0177024	0.0130348	0.00980224	0.11931	0.99339	0.265263	0.28749	0.19	0.931878	0.923321
SMIM7_79086	SMIM7	0.409105	0.523023	0.427019	0.491853	0.201777	0.193402	0.281216	0.287483	0.119497	0.99339	0.354405	0.203928	0.19	0.842453	0.922642
DNAJC4_3338	DNAJC4	0.0577037	0.067577	0.0809953	0.0866052	0.0816817	0.054238	0.0749278	0.0553964	0.119684	0.99339	0.227868	0.0966148	0.19	0.893754	0.921963
PHKB_5257	PHKB	0.0329946	0.0457824	0.0541604	0.0575079	0.0632298	0.0382917	0.0459904	0.0638262	0.119684	0.99339	0.472566	0.0865236	0.19	0.872378	0.921963
POLD3_10714	POLD3	0.999255	0.999889	0.990062	0.993196	0.0286736	0.0147233	0.0102859	0.000812181	0.119865	0.99339	0.000915161	0.00455903	0.189	0.70454	0.921308
DGLUCY_80017	DGLUCY	0.0251096	0.0309329	0.0340019	0.0522201	0.0325612	0.0543861	0.0272605	0.0593281	0.119871	0.99339	0.300903	0.618989	0.19	0.713236	0.921284
ZNF354B_117608	ZNF354B	0.0159495	0.0205348	0.0232032	0.0357842	0.0270031	0.0460161	0.0194798	0.0351733	0.119871	0.99339	0.364561	0.625002	0.19	0.411508	0.921284
CAPN5_726	CAPN5	0.0611329	0.0762066	0.083759	0.101661	0.0817126	0.0919578	0.075095	0.0653028	0.120247	0.99339	0.317966	0.279444	0.19	0.89265	0.919928
CASP8_841	CASP8	0.00939206	0.0121646	0.0184279	0.021581	0.0444458	0.0240488	0.0149791	0.0204144	0.120247	0.99339	0.373177	0.227867	0.19	0.990145	0.919928
STUM_375057	STUM	0.0356345	0.0463456	0.0493527	0.0523136	0.0462627	0.0308661	0.0413576	0.0276634	0.120247	0.99339	0.379157	0.0840547	0.19	0.479247	0.919928
TTI2_80185	TTI2	0.879815	0.914922	0.797798	0.835641	0.207237	0.215313	0.203339	0.11442	0.120247	0.99339	0.0564488	0.0668605	0.19	0.74423	0.919928
CREB3L1_90993	CREB3L1	0.0142888	0.0181598	0.0200165	0.0225277	0.019807	0.0153376	0.0168139	0.0133841	0.120623	0.99339	0.345867	0.170511	0.189	0.490165	0.918572
CYP17A1_1586	CYP17A1	0.0433793	0.0645873	0.0532798	0.0735889	0.0445816	0.071023	0.0449799	0.0531174	0.120623	0.99339	0.574244	0.465898	0.189	0.405845	0.918572
PLEKHG4_25894	PLEKHG4	0.0603769	0.107188	0.0885399	0.102181	0.0924988	0.0713838	0.0855637	0.0880287	0.120623	0.99339	0.828077	0.206725	0.189	0.835032	0.918572
AVPR1B_553	AVPR1B	0.059328	0.0809428	0.0791484	0.108545	0.0771289	0.0931731	0.0712331	0.104597	0.120811	0.99339	0.44819	0.455661	0.189	0.189566	0.917894
PNMA8B_57469	PNMA8B	0.0375913	0.0455856	0.0525292	0.059266	0.0542794	0.0389933	0.050865	0.0573315	0.120811	0.99339	0.278181	0.174084	0.189	0.83212	0.917894
ALOX5AP_241	ALOX5AP	0.0190343	0.0263963	0.026529	0.0327299	0.0268559	0.0274939	0.02441	0.0242739	0.120999	0.99339	0.471737	0.30304	0.189	0.459518	0.917217
COX7B_1349	COX7B	0.909329	0.939661	0.857771	0.883701	0.141619	0.127127	0.117892	0.0746608	0.121145	0.99339	0.0473372	0.0429661	0.189	0.942648	0.916695
KDM6B_23135	KDM6B	0.0363724	0.050456	0.0534701	0.0709133	0.0543502	0.0625225	0.0505642	0.0686567	0.121377	0.99339	0.472183	0.407324	0.189	0.993771	0.915862
SCGB1D4_404552	SCGB1D4	0.0359881	0.0451931	0.0460022	0.0584312	0.0384386	0.042892	0.0385177	0.0527913	0.121377	0.99339	0.328581	0.345036	0.189	0.546899	0.915862
HHAT_55733	HHAT	0.0339114	0.0534178	0.0445508	0.0553085	0.0403956	0.0383371	0.0366562	0.0686919	0.121567	0.99339	0.655552	0.312049	0.189	0.814019	0.915186
PPP3R2_5535	PPP3R2	0.0313978	0.0395656	0.0431958	0.0534536	0.0428439	0.0460238	0.037997	0.0342973	0.121756	0.99339	0.333585	0.307396	0.189	0.391325	0.914509
ZCCHC13_389874	ZCCHC13	0.0431061	0.0564248	0.0573375	0.0682103	0.0507435	0.049788	0.0510405	0.0530012	0.121906	0.99339	0.388436	0.250509	0.189	0.644625	0.913974
SF3B6_51639	SF3B6	0.999111	0.999782	0.990423	0.996201	0.0482821	0.0105119	0.00963879	0.000874903	0.122503	0.99339	0.000969016	0.00839261	0.188	0.991247	0.911852
EMILIN2_84034	EMILIN2	0.0275638	0.0407898	0.0396772	0.051552	0.0453218	0.0625078	0.0291795	0.0404067	0.122516	0.99339	0.565434	0.37772	0.188	0.921779	0.911806
PHF8_23133	PHF8	0.130135	0.171055	0.170696	0.213806	0.146089	0.176997	0.171621	0.147664	0.122863	0.99339	0.394457	0.324874	0.188	0.609351	0.910577
CDH15_1013	CDH15	0.0752056	0.0932493	0.0963078	0.127439	0.0820972	0.113528	0.0880106	0.0779218	0.122898	0.99339	0.310253	0.404087	0.188	0.965535	0.910455
PPP1R15B_84919	PPP1R15B	0.799702	0.904387	0.684542	0.770833	0.29353	0.258769	0.463813	0.297395	0.122898	0.99339	0.177477	0.171279	0.188	0.977861	0.910455
RNF212_285498	RNF212	0.0287865	0.0434321	0.0463673	0.0625634	0.0546119	0.0682624	0.0424114	0.0445501	0.123664	0.99339	0.593368	0.432211	0.188	0.491424	0.907757
FAT2_2196	FAT2	0.0235669	0.0310851	0.0304271	0.0378795	0.0276968	0.0286509	0.0247435	0.0362625	0.124048	0.99339	0.399461	0.316057	0.188	0.707042	0.90641
MAGEB5_347541	MAGEB5	0.023673	0.0329037	0.0342404	0.0436405	0.0370876	0.0361423	0.029026	0.0449837	0.124213	0.99339	0.475012	0.349966	0.188	0.645415	0.905832
FNDC4_64838	FNDC4	0.0270699	0.0326212	0.0401758	0.0441514	0.0550869	0.0415544	0.029327	0.0242599	0.124241	0.99339	0.269122	0.136132	0.188	0.840561	0.905736
KRTAP24-1_643803	KRTAP24-1	0.0242033	0.0351177	0.0318065	0.0473407	0.0280944	0.0619034	0.0253551	0.0230526	0.124433	0.99339	0.536995	0.573758	0.187	0.598291	0.905063
LRBA_987	LRBA	0.0178421	0.022109	0.0251033	0.0291416	0.0249043	0.0216022	0.0215661	0.0236543	0.124433	0.99339	0.30935	0.215203	0.187	0.274403	0.905063
CSF2_1437	CSF2	0.0573292	0.0708147	0.0738624	0.0993983	0.0628228	0.0843535	0.0653228	0.0823049	0.124626	0.99339	0.304779	0.428382	0.187	0.582102	0.90439
PAK2_5062	PAK2	0.156283	0.295606	0.249031	0.369395	0.240092	0.319301	0.273375	0.532138	0.12482	0.99339	0.919518	0.568836	0.187	0.663584	0.903717
UBE2L6_9246	UBE2L6	0.0361476	0.0490189	0.0465267	0.054704	0.037156	0.033351	0.0433135	0.0481281	0.125207	0.99339	0.439436	0.233587	0.187	0.891265	0.902372
IER5L_389792	IER5L	0.056658	0.0777536	0.0832068	0.116524	0.0909852	0.124215	0.0765961	0.116146	0.125595	0.99339	0.45663	0.485853	0.187	0.206867	0.901028
SYVN1_84447	SYVN1	0.522842	0.52682	0.527336	0.435621	0.278945	0.261671	0.483229	0.412183	0.125595	0.99339	0.0109349	-0.275649	-0.187	0.260781	0.901028
RAB3GAP2_25782	RAB3GAP2	0.065459	0.0817749	0.097376	0.140588	0.105585	0.154381	0.0841891	0.130005	0.125789	0.99339	0.321066	0.529839	0.187	0.891311	0.900356
MAGEA11_4110	MAGEA11	0.0371602	0.0601822	0.0529338	0.078429	0.0567395	0.0752904	0.0448224	0.0848414	0.126358	0.99339	0.69558	0.567198	0.187	0.725761	0.898398
AKT1_207	AKT1	0.0631528	0.0730095	0.109287	0.144319	0.133631	0.182907	0.0972552	0.0785589	0.126569	0.99339	0.209238	0.401148	0.186	0.759639	0.897672
GPR84_53831	GPR84	0.0695731	0.0871257	0.0874744	0.109303	0.0703702	0.0800214	0.0815159	0.0780989	0.126765	0.99339	0.32457	0.321402	0.186	0.553023	0.897002
DAD1_1603	DAD1	1	1	0.992201	0.999934	0.0579098	0.000181972	8.24667e-05	1.75533e-06	0.126881	0.99339	6.23515e-11	0.0112005	0.177	0.997929	0.896602
DMD_1756	DMD	0.0180161	0.0236107	0.0229073	0.0317684	0.0188133	0.0279426	0.0170991	0.0258487	0.127737	0.99339	0.390155	0.471786	0.186	0.43783	0.893682
BTG4_54766	BTG4	0.0141277	0.0173577	0.0225726	0.0210668	0.0440781	0.0121993	0.0164494	0.0151979	0.127943	0.99339	0.297042	-0.0996033	0.186	0.976386	0.892983
MAGEB10_139422	MAGEB10	0.0194224	0.0248433	0.0281606	0.0349202	0.0343488	0.0303089	0.0221791	0.0251931	0.128134	0.99339	0.35513	0.310383	0.186	0.881837	0.892337
GSTO2_119391	GSTO2	0.0275803	0.0333256	0.0398876	0.0516425	0.0434986	0.0484242	0.0345969	0.041624	0.12814	0.99339	0.272992	0.372617	0.186	0.901447	0.892314
TLR4_7099	TLR4	0.0201519	0.0252377	0.0267483	0.0323302	0.025796	0.0263322	0.0215895	0.0179091	0.12814	0.99339	0.324666	0.273438	0.186	0.948649	0.892314
FHL1_2273	FHL1	0.0100583	0.0140255	0.0126238	0.0139462	0.0102466	0.00814246	0.00941103	0.00787214	0.128332	0.99339	0.479667	0.143734	0.186	0.645352	0.891664
ITGAL_3683	ITGAL	0.0242794	0.0322597	0.0339051	0.0374158	0.0356536	0.0248578	0.0283268	0.0362207	0.128338	0.99339	0.409997	0.142145	0.186	0.334686	0.891646
TRIM72_493829	TRIM72	0.0646613	0.0762828	0.0815283	0.111163	0.066329	0.12275	0.0693552	0.0576215	0.128338	0.99339	0.238455	0.447301	0.186	0.936299	0.891646
FMO3_2328	FMO3	0.02798	0.0334481	0.0363319	0.0476627	0.0344826	0.0374059	0.0272668	0.0466479	0.128733	0.99339	0.25753	0.391624	0.185	0.970714	0.890309
SLC18A1_6570	SLC18A1	0.0156414	0.0210628	0.0207748	0.0242268	0.018721	0.0174209	0.0174293	0.0135049	0.128733	0.99339	0.429328	0.221772	0.185	0.595461	0.890309
PLXNB3_5365	PLXNB3	0.0291907	0.0402905	0.0403565	0.0572855	0.038814	0.0558465	0.0333759	0.0438493	0.129129	0.99339	0.464933	0.505369	0.185	0.97507	0.888977
TMEM47_83604	TMEM47	0.0275221	0.0383251	0.037539	0.0459091	0.0358895	0.03438	0.0323169	0.0407544	0.129129	0.99339	0.477698	0.290389	0.185	0.218671	0.888977
ABTB2_25841	ABTB2	0.0284405	0.0382886	0.040631	0.0568883	0.043621	0.0531431	0.0359112	0.0433753	0.129328	0.99339	0.428966	0.485552	0.185	0.994711	0.888306
KCNN4_3783	KCNN4	0.0259656	0.0323117	0.0364926	0.0485808	0.0386122	0.0501674	0.0290071	0.0281774	0.129527	0.99339	0.315453	0.412782	0.185	0.946614	0.887639
LIPT2_387787	LIPT2	0.0504423	0.0725375	0.0909182	0.176986	0.113834	0.259511	0.0941543	0.161916	0.129726	0.99339	0.524092	0.960997	0.185	0.361717	0.886971
UNC5D_137970	UNC5D	0.0163429	0.0199133	0.0214733	0.0267078	0.0193588	0.019245	0.0166086	0.0233259	0.129726	0.99339	0.285066	0.314713	0.185	0.308318	0.886971
BNIP3L_665	BNIP3L	0.00732513	0.00911544	0.0102384	0.0122884	0.0111554	0.00959563	0.00726078	0.0097036	0.129926	0.99339	0.315457	0.263313	0.185	0.991259	0.886305
CCDC134_79879	CCDC134	0.0185217	0.0242704	0.031137	0.0368072	0.0403763	0.0364078	0.0252339	0.0376018	0.129926	0.99339	0.389978	0.241357	0.185	0.111877	0.886305
FSTL5_56884	FSTL5	0.0239979	0.0313903	0.0321668	0.0413261	0.0303806	0.0429228	0.0265394	0.023522	0.129926	0.99339	0.387412	0.361479	0.185	0.849361	0.886305
PRTN3_5657	PRTN3	0.0317497	0.0382128	0.0467312	0.051093	0.053127	0.0352291	0.0423235	0.0513076	0.130726	0.99339	0.267315	0.128739	0.184	0.582287	0.88364
QSOX2_169714	QSOX2	0.0432206	0.0665988	0.0612797	0.0785533	0.0618475	0.0653347	0.0495037	0.0991614	0.130726	0.99339	0.623776	0.358263	0.184	0.375666	0.88364
NTRK1_4914	NTRK1	0.0353789	0.061646	0.0497373	0.0618925	0.0502572	0.0446603	0.0426848	0.0692597	0.131328	0.99339	0.801119	0.315438	0.184	0.271098	0.881643
SLC17A9_63910	SLC17A9	0.0237042	0.0370979	0.0447334	0.0595968	0.0654133	0.0915272	0.0408714	0.0427784	0.131328	0.99339	0.646199	0.413884	0.184	0.554378	0.881643
HRC_3270	HRC	0.0180077	0.0231115	0.0244601	0.0278334	0.0240559	0.0194557	0.0197407	0.0211153	0.131529	0.99339	0.359997	0.186389	0.184	0.986027	0.880978
PYY_5697	PYY	0.0475414	0.0595078	0.0677936	0.0893261	0.0728017	0.0947356	0.0637323	0.0667144	0.131731	0.99339	0.323893	0.397933	0.184	0.995187	0.880313
USE1_55850	USE1	0.481591	0.596093	0.482636	0.568079	0.268285	0.255018	0.461625	0.347844	0.131731	0.99339	0.307728	0.235157	0.184	0.901664	0.880313
LY6K_54742	LY6K	0.0702391	0.0812754	0.0921931	0.123941	0.0752551	0.10256	0.0737194	0.087758	0.131932	0.99339	0.210545	0.426924	0.184	0.953439	0.879649
SMAD4_4089	SMAD4	0.0648899	0.0983284	0.112626	0.155322	0.131144	0.165641	0.120357	0.190493	0.131932	0.99339	0.599616	0.463723	0.184	0.864144	0.879649
USP22_23326	USP22	0.020127	0.0313915	0.0437203	0.0813823	0.0665173	0.103276	0.0393297	0.115138	0.131932	0.99339	0.641238	0.896411	0.184	0.730135	0.879649
NMB_4828	NMB	0.0256981	0.0358093	0.0344005	0.0362363	0.0312717	0.0192626	0.0288079	0.0275886	0.132134	0.99339	0.478671	0.0750034	0.184	0.782794	0.878985
FAM20C_56975	FAM20C	0.0392955	0.0580189	0.0525519	0.0781508	0.0482309	0.0753847	0.0476405	0.0795091	0.132336	0.99339	0.562158	0.572517	0.184	0.552476	0.87832
ZNF181_339318	ZNF181	0.159059	0.170259	0.185552	0.228116	0.135938	0.144494	0.172722	0.198611	0.132336	0.99339	0.098165	0.297945	0.184	0.657111	0.87832
RHCG_51458	RHCG	0.046577	0.0587321	0.0585056	0.0667355	0.0462194	0.0385093	0.0495214	0.0440654	0.132742	0.99339	0.334531	0.189879	0.183	0.789667	0.876993
TMEM63A_9725	TMEM63A	0.0626649	0.088712	0.0818766	0.103354	0.0690048	0.079499	0.0623741	0.0853826	0.132945	0.99339	0.501472	0.336071	0.183	0.579856	0.87633
MYO1C_4641	MYO1C	0.0444612	0.0621836	0.0687617	0.0879634	0.0762326	0.0764323	0.0612549	0.0852909	0.133148	0.99339	0.483987	0.355298	0.183	0.990802	0.875666
NAXE_128240	NAXE	0.0630995	0.0697904	0.0862597	0.112664	0.0789601	0.0907939	0.0749616	0.121211	0.133148	0.99339	0.145401	0.385268	0.183	0.831574	0.875666
CCDC149_91050	CCDC149	0.0112864	0.0145101	0.0150238	0.017507	0.0162931	0.0121888	0.0108165	0.0160585	0.133759	0.99339	0.362469	0.220683	0.183	0.576989	0.873678
GRK4_2868	GRK4	0.0348302	0.0492861	0.0494356	0.0598837	0.0558024	0.0478112	0.0405531	0.0690851	0.133963	0.99339	0.500843	0.276615	0.183	0.44277	0.873016
PTAR1_375743	PTAR1	0.180863	0.286168	0.274457	0.356365	0.255104	0.296605	0.353816	0.427479	0.133963	0.99339	0.661963	0.376777	0.183	0.99388	0.873016
TBC1D2B_23102	TBC1D2B	0.0440497	0.0584431	0.058383	0.0628347	0.0521911	0.0366998	0.0498987	0.0344013	0.133963	0.99339	0.407903	0.106014	0.183	0.803079	0.873016
HIPK3_10114	HIPK3	0.0379162	0.0540179	0.0522041	0.0811714	0.0477474	0.0976156	0.0452857	0.0595644	0.134167	0.99339	0.510624	0.636809	0.183	0.942935	0.872354
RAB14_51552	RAB14	0.0955638	0.146722	0.136564	0.180674	0.133528	0.163789	0.137452	0.161101	0.134167	0.99339	0.618554	0.403813	0.183	0.95133	0.872354
MBTD1_54799	MBTD1	0.331925	0.445614	0.366674	0.420673	0.218073	0.185355	0.331179	0.20875	0.134782	0.99339	0.424936	0.198203	0.182	0.993286	0.870369
CENPI_2491	CENPI	0.80642	0.869982	0.731712	0.76585	0.215817	0.235297	0.274268	0.260426	0.134812	0.99339	0.109455	0.0657851	0.182	0.237376	0.870271
HNF1B_6928	HNF1B	0.122841	0.144185	0.209308	0.33141	0.246858	0.345346	0.162517	0.377409	0.134987	0.99339	0.231126	0.662988	0.182	0.178204	0.869708
GGN_199720	GGN	0.139188	0.168511	0.173952	0.200129	0.13843	0.119016	0.166767	0.174994	0.135604	0.99339	0.275816	0.202246	0.182	0.812115	0.867726
EIF1_10209	EIF1	0.955608	0.958756	0.921729	0.937859	0.112064	0.114999	0.0485942	0.0366556	0.136017	0.99339	0.00474487	0.025028	0.182	0.174769	0.866406
SLX9_85395	SLX9	0.322626	0.442488	0.348839	0.408772	0.213082	0.210166	0.318901	0.331946	0.136017	0.99339	0.455774	0.228734	0.182	0.826359	0.866406
EFEMP2_30008	EFEMP2	0.0278517	0.0394334	0.0416684	0.0756983	0.0442323	0.0997618	0.0404426	0.0733345	0.136431	0.99339	0.501652	0.861306	0.182	0.927832	0.865087
GREM2_64388	GREM2	0.0316133	0.0443041	0.0516102	0.0676566	0.0636096	0.0744004	0.045864	0.0446831	0.136431	0.99339	0.486911	0.390575	0.182	0.990352	0.865087
PIGP_51227	PIGP	0.0378844	0.0605507	0.0615524	0.0879378	0.0782456	0.10029	0.0579305	0.105673	0.136431	0.99339	0.67654	0.514667	0.182	0.871702	0.865087
PTPN7_5778	PTPN7	0.0536656	0.0748312	0.0764022	0.0878359	0.0891261	0.0654123	0.0619177	0.0878997	0.136431	0.99339	0.479641	0.201198	0.182	0.830542	0.865087
LRRC43_254050	LRRC43	0.0837337	0.105137	0.10295	0.127702	0.0832496	0.100768	0.0913335	0.0674979	0.136638	0.99339	0.328395	0.310831	0.182	0.964193	0.864427
PISD_23761	PISD	0.918318	0.947335	0.867978	0.867247	0.149489	0.190633	0.104948	0.0789034	0.136846	0.99339	0.0448814	-0.00121569	0.181	0.792154	0.863768
GTSF1_121355	GTSF1	0.0669632	0.0804821	0.0931802	0.094693	0.0849607	0.0452652	0.0847634	0.047761	0.137262	0.99339	0.265299	0.0232335	0.181	0.271461	0.862451
EBAG9_9166	EBAG9	0.0209162	0.0306544	0.0316144	0.0370731	0.0414514	0.0288706	0.026853	0.0341413	0.13747	0.99339	0.551472	0.229788	0.181	0.948848	0.861792
STARD5_80765	STARD5	0.0177064	0.019529	0.0265364	0.0366706	0.0305238	0.0337584	0.0217821	0.0348235	0.13747	0.99339	0.14135	0.466648	0.181	0.755016	0.861792
FABP4_2167	FABP4	0.0272831	0.033026	0.0377252	0.042534	0.0376108	0.034173	0.0309023	0.0190726	0.137678	0.99339	0.275594	0.173087	0.181	0.816033	0.861134
TNP2_7142	TNP2	0.0440594	0.050992	0.0505054	0.0810074	0.0352589	0.0898888	0.0374158	0.0566456	0.137887	0.99339	0.21082	0.681617	0.181	0.992349	0.860476
ATPAF1_64756	ATPAF1	0.0416743	0.0488858	0.0623707	0.103452	0.0697668	0.156384	0.053106	0.0806018	0.138305	0.99339	0.230257	0.730023	0.181	0.774078	0.859161
ZNF670_93474	ZNF670	0.00932698	0.0116848	0.017817	0.024759	0.0283381	0.033876	0.0147143	0.0137243	0.138305	0.99339	0.325145	0.474699	0.181	0.879571	0.859161
NSG1_27065	NSG1	0.0178412	0.0223592	0.0232383	0.0335495	0.0217711	0.0377417	0.0175576	0.0250999	0.138724	0.99339	0.325654	0.529784	0.181	0.859632	0.857847
DCLK1_9201	DCLK1	0.0451024	0.0639894	0.0551328	0.0762758	0.042446	0.0641085	0.0450966	0.0700615	0.139145	0.99339	0.504627	0.468315	0.18	0.485385	0.856534
DYDC1_143241	DYDC1	0.156064	0.198877	0.185164	0.230399	0.132255	0.157104	0.174352	0.206867	0.140199	0.99339	0.349733	0.31533	0.18	0.848598	0.853254
PRTG_283659	PRTG	0.0144202	0.0170822	0.0230448	0.0287079	0.0320433	0.039628	0.0185652	0.0131068	0.140411	0.99339	0.244405	0.317008	0.18	0.987928	0.852599
SYT9_143425	SYT9	0.0226592	0.0276912	0.0279398	0.0336037	0.0202949	0.0214251	0.021618	0.0296939	0.141047	0.99339	0.289329	0.266301	0.18	0.586188	0.850635
ZNF205_7755	ZNF205	0.0720087	0.0950189	0.0943085	0.111765	0.0833068	0.083004	0.0862711	0.0753232	0.141047	0.99339	0.400043	0.245009	0.18	0.821428	0.850635
GRPR_2925	GRPR	0.0257863	0.0371941	0.0347635	0.0436675	0.0349694	0.037759	0.0280458	0.0300634	0.141114	0.99339	0.528468	0.32899	0.18	0.404311	0.850431
LDAH_60526	LDAH	0.0115525	0.012436	0.0194182	0.0543606	0.0425689	0.10596	0.0147389	0.0250231	0.141473	0.99339	0.106312	1.48515	0.179	0.452258	0.849327
MAP3K10_4294	MAP3K10	0.032327	0.0459515	0.0460486	0.0556374	0.0485467	0.0480716	0.042118	0.0497231	0.141686	0.99339	0.507371	0.272896	0.179	0.853069	0.848673
PAOX_196743	PAOX	0.0819609	0.108215	0.101033	0.121997	0.0767836	0.076846	0.0759069	0.120184	0.141686	0.99339	0.400892	0.272019	0.179	0.606836	0.848673
CBLL2_158506	CBLL2	0.0201637	0.0292949	0.0274789	0.0313408	0.0252895	0.0211859	0.0225289	0.019946	0.141756	0.99339	0.538884	0.189715	0.179	0.949613	0.848458
ZNF837_116412	ZNF837	0.0246923	0.0325547	0.0456228	0.0592998	0.0643702	0.0726182	0.0424158	0.0563685	0.142113	0.99339	0.398805	0.378274	0.179	0.804013	0.847366
XRCC4_7518	XRCC4	0.106921	0.143115	0.156759	0.217231	0.143876	0.183002	0.153215	0.280739	0.142327	0.99339	0.420629	0.470679	0.179	0.482495	0.846713
DCAF8L2_347442	DCAF8L2	0.0231276	0.033534	0.0322626	0.0363291	0.0308721	0.0243718	0.0260666	0.0237473	0.142401	0.99339	0.536008	0.171261	0.179	0.0980218	0.846488
GIMAP8_155038	GIMAP8	0.0396363	0.0536938	0.0582275	0.0641366	0.0640541	0.0471462	0.0487591	0.0475133	0.142541	0.99339	0.437935	0.139446	0.179	0.74446	0.84606
RASGRP3_25780	RASGRP3	0.0319983	0.0359846	0.0462557	0.0458835	0.0746466	0.0297501	0.0322763	0.033343	0.142755	0.99339	0.169383	-0.0116575	0.179	0.991427	0.845407
BEX2_84707	BEX2	0.0284525	0.0426929	0.0411693	0.0492507	0.044565	0.0403138	0.0357209	0.05344	0.142832	0.99339	0.585438	0.258574	0.179	0.534235	0.845175
CBFA2T3_863	CBFA2T3	0.0342101	0.050368	0.0526548	0.0574766	0.0877906	0.0454842	0.0413668	0.0567719	0.14297	0.99339	0.558083	0.126407	0.179	0.522056	0.844755
ENTPD8_377841	ENTPD8	0.0352836	0.0503811	0.0503855	0.0724931	0.0534972	0.0651013	0.0427396	0.0920663	0.14297	0.99339	0.513883	0.524833	0.179	0.886237	0.844755
IRF8_3394	IRF8	0.036058	0.0411852	0.059333	0.0836128	0.105824	0.12459	0.0431996	0.0525364	0.14297	0.99339	0.191807	0.49489	0.179	0.848891	0.844755
TSPAN32_10077	TSPAN32	0.0223334	0.0284599	0.0296452	0.0375544	0.0280047	0.0293794	0.0250038	0.0306851	0.14297	0.99339	0.349733	0.341185	0.179	0.687015	0.844755
PAQR6_79957	PAQR6	0.335019	0.473826	0.360248	0.423555	0.194818	0.236853	0.271427	0.27338	0.143185	0.99339	0.500113	0.233559	0.179	0.364723	0.844103
PCDHA12_56137	PCDHA12	0.0856239	0.113068	0.104935	0.123949	0.0812265	0.0758296	0.0864658	0.12247	0.143185	0.99339	0.401103	0.240241	0.179	0.748564	0.844103
NCAPG_64151	NCAPG	0.993861	0.998376	0.978213	0.967927	0.0514471	0.121359	0.0227073	0.0101333	0.143369	0.99339	0.00653911	-0.0152508	0.179	0.936583	0.843545
NLRP14_338323	NLRP14	0.0104676	0.0149531	0.0162244	0.0190973	0.0225081	0.0157592	0.0138087	0.0164129	0.1434	0.99339	0.514512	0.235205	0.179	0.971358	0.843451
NSD2_7468	NSD2	0.0629024	0.082299	0.0848152	0.0973612	0.0791458	0.0657924	0.0769083	0.0635758	0.1434	0.99339	0.38776	0.199024	0.179	0.961325	0.843451
FERD3L_222894	FERD3L	0.0228255	0.0304312	0.0306462	0.0419464	0.0292652	0.038796	0.0247834	0.0417115	0.144047	0.99339	0.414904	0.452837	0.178	0.757798	0.841496
SLC39A10_57181	SLC39A10	0.566092	0.648456	0.555605	0.631419	0.253609	0.249052	0.414868	0.37001	0.144047	0.99339	0.195973	0.184537	0.178	0.618445	0.841496
NUDT10_170685	NUDT10	0.0322705	0.0518673	0.0525262	0.0846367	0.0629652	0.120158	0.04722	0.0521161	0.144348	0.99339	0.684608	0.688247	0.178	0.733026	0.840588
ADARB1_104	ADARB1	0.0271586	0.0384487	0.038834	0.0449586	0.0451627	0.0326469	0.0315832	0.0408257	0.144479	0.99339	0.501524	0.211276	0.178	0.241079	0.840194
CNTN5_53942	CNTN5	0.0152724	0.0188042	0.0264414	0.0279631	0.0485486	0.0264931	0.0197618	0.0173162	0.144479	0.99339	0.300131	0.0807245	0.178	0.821014	0.840194
SPPL2C_162540	SPPL2C	0.0852353	0.109567	0.105174	0.14609	0.0861881	0.133096	0.0953888	0.0891867	0.144479	0.99339	0.362287	0.474078	0.178	0.928929	0.840194
MPST_4357	MPST	0.0280682	0.0445434	0.0436823	0.0471126	0.0493509	0.0307304	0.0418478	0.0547528	0.144696	0.99339	0.666278	0.109064	0.178	0.851313	0.839543
SIAE_54414	SIAE	0.00651717	0.00927813	0.00820779	0.0102677	0.00637366	0.0084535	0.00601772	0.00574492	0.144696	0.99339	0.509589	0.323053	0.178	0.888875	0.839543
ZNF114_163071	ZNF114	0.02541	0.0318129	0.038448	0.0441084	0.0414992	0.0355544	0.0382615	0.0336078	0.144696	0.99339	0.324214	0.198146	0.178	0.953687	0.839543
CHRNB4_1143	CHRNB4	0.0116591	0.0141959	0.0159223	0.0180795	0.0151429	0.0121506	0.0142943	0.0156338	0.144913	0.99339	0.284011	0.183304	0.178	0.675655	0.838893
MASP1_5648	MASP1	0.0297102	0.0370972	0.0399333	0.0436575	0.0358198	0.0267916	0.0334904	0.0263013	0.144913	0.99339	0.320351	0.128638	0.178	0.941514	0.838893
SPATA2L_124044	SPATA2L	0.0295921	0.05313	0.0479988	0.0624891	0.0583479	0.0658938	0.0442421	0.047363	0.144913	0.99339	0.844316	0.380604	0.178	0.038364	0.838893
NKX2-5_1482	NKX2-5	0.101285	0.119455	0.131319	0.162096	0.109722	0.11347	0.113237	0.182451	0.14513	0.99339	0.23805	0.303769	0.178	0.834735	0.838243
ZNF843_283933	ZNF843	0.02414	0.0322955	0.0338865	0.0452289	0.0321071	0.0443971	0.030365	0.0327158	0.145565	0.99339	0.419907	0.416536	0.178	0.509916	0.836943
ADAM7_8756	ADAM7	0.0333724	0.0450619	0.0442203	0.0629187	0.0446498	0.0608309	0.0373669	0.0393485	0.145783	0.99339	0.433252	0.508781	0.177	0.936166	0.836294
APAF1_317	APAF1	0.0286223	0.0544125	0.0437985	0.0470264	0.0490126	0.0315471	0.0388699	0.0453841	0.145783	0.99339	0.926798	0.102589	0.177	0.0847918	0.836294
MTERF4_130916	MTERF4	0.122957	0.179726	0.190775	0.274719	0.19054	0.25643	0.222194	0.317699	0.145783	0.99339	0.547639	0.526087	0.177	0.458407	0.836294
CNGA2_1260	CNGA2	0.0189277	0.0260961	0.0260474	0.0295282	0.0265632	0.0198144	0.0221955	0.0247733	0.145877	0.99339	0.463336	0.180955	0.177	0.903328	0.836013
IL34_146433	IL34	0.0519785	0.0736402	0.0756755	0.087762	0.0799892	0.0640122	0.0725706	0.094357	0.146001	0.99339	0.502578	0.213768	0.177	0.750479	0.835644
ITPKC_80271	ITPKC	0.0346829	0.0473572	0.0524775	0.0840346	0.0648799	0.122806	0.0446239	0.0802307	0.146219	0.99339	0.449356	0.679284	0.177	0.880053	0.834995
LRSAM1_90678	LRSAM1	0.0335258	0.0490187	0.0455667	0.0594845	0.0412293	0.0491945	0.0414871	0.0448804	0.146219	0.99339	0.548063	0.384535	0.177	0.985445	0.834995
USP51_158880	USP51	0.0320163	0.0546423	0.0487761	0.0804613	0.0534238	0.0929649	0.0452638	0.0785759	0.146316	0.99339	0.771212	0.72212	0.177	0.724197	0.834708
GRIN3A_116443	GRIN3A	0.0240722	0.03603	0.0362473	0.0379124	0.0481825	0.0262464	0.0302299	0.0313623	0.146438	0.99339	0.581834	0.0647959	0.177	0.269567	0.834347
ZNF280B_140883	ZNF280B	0.0194153	0.0287833	0.0277853	0.0326653	0.0286551	0.0229845	0.026256	0.0359871	0.146438	0.99339	0.568039	0.233437	0.177	0.659281	0.834347
RBMXL3_139804	RBMXL3	0.0136834	0.017403	0.0187569	0.0292748	0.0193943	0.0420227	0.0148574	0.016733	0.146756	0.99339	0.346901	0.642241	0.177	0.979876	0.833403
DLC1_10395	DLC1	0.00965511	0.0116344	0.0130992	0.017118	0.0135057	0.0179838	0.00993157	0.0156682	0.146876	0.99339	0.269028	0.386034	0.177	0.362843	0.83305
PACSIN2_11252	PACSIN2	0.0142415	0.0194466	0.0238369	0.0213348	0.0420853	0.0125158	0.0171744	0.0155606	0.147315	0.99339	0.449423	-0.159985	0.177	0.831999	0.831754
ELK1_2002	ELK1	0.0402188	0.056588	0.0550992	0.0700644	0.0550455	0.0710957	0.046834	0.0544999	0.147418	0.99339	0.492628	0.346651	0.177	0.564357	0.831449
PIGR_5284	PIGR	0.0239787	0.0324478	0.0323435	0.0361123	0.0310319	0.0232754	0.0291234	0.0354275	0.147755	0.99339	0.436367	0.159016	0.177	0.395716	0.830459
PPP1R37_284352	PPP1R37	0.0565512	0.0711498	0.0832967	0.0987174	0.0816328	0.0768965	0.089703	0.0978893	0.147755	0.99339	0.331303	0.245045	0.177	0.83818	0.830459
KDM3B_51780	KDM3B	0.0239936	0.0400412	0.0460452	0.0735166	0.0711933	0.108012	0.0385659	0.0676924	0.147975	0.99339	0.738833	0.675019	0.177	0.991907	0.829811
AARD_441376	AARD	0.0749717	0.100926	0.10379	0.113749	0.100659	0.0707796	0.0900284	0.108928	0.148196	0.99339	0.428883	0.132191	0.176	0.719486	0.829164
LONRF3_79836	LONRF3	0.0256077	0.029871	0.032853	0.0400327	0.0275521	0.0278529	0.0266519	0.0373739	0.148527	0.99339	0.222163	0.285156	0.176	0.68637	0.828195
EPHA7_2045	EPHA7	0.0225649	0.034587	0.030534	0.0462142	0.0308696	0.0593991	0.0257998	0.0395878	0.148859	0.99339	0.616149	0.597921	0.176	0.784573	0.827225
SMIM22_440335	SMIM22	0.01357	0.0174995	0.0212653	0.0223983	0.0362179	0.0185457	0.0158587	0.0144629	0.149081	0.99339	0.366893	0.0748888	0.176	0.233607	0.826579
PRDX4_10549	PRDX4	0.0445429	0.0612337	0.0613331	0.0840116	0.063374	0.0788045	0.0540786	0.0715058	0.149418	0.99339	0.459131	0.453924	0.176	0.406887	0.825597
CA5A_763	CA5A	0.531292	0.645379	0.510869	0.566547	0.200155	0.271046	0.28681	0.425079	0.149525	0.99339	0.280642	0.149242	0.176	0.991722	0.825287
METTL9_51108	METTL9	0.0326919	0.0503588	0.0483188	0.0612299	0.0533238	0.0758165	0.0457	0.0451203	0.149525	0.99339	0.623309	0.341654	0.176	0.785911	0.825287
SPPL2A_84888	SPPL2A	0.0430959	0.0556677	0.0573245	0.0655073	0.0549845	0.0427405	0.0492739	0.0578317	0.149525	0.99339	0.369288	0.192504	0.176	0.932802	0.825287
FOSB_2354	FOSB	0.0479447	0.0591425	0.0591928	0.0684845	0.0495476	0.052133	0.0484598	0.0338947	0.149747	0.99339	0.302825	0.210355	0.176	0.762907	0.824642
KCTD8_386617	KCTD8	0.0322891	0.0405621	0.0451812	0.0498781	0.0448475	0.0339833	0.0380251	0.0299996	0.149747	0.99339	0.329085	0.142684	0.176	0.915807	0.824642
MTG1_92170	MTG1	0.153064	0.302122	0.240775	0.328574	0.224978	0.279843	0.279593	0.31002	0.149747	0.99339	0.980992	0.448532	0.176	0.134047	0.824642
SSX3_10214	SSX3	0.118091	0.154932	0.136409	0.171596	0.0971152	0.132731	0.108453	0.119182	0.149865	0.99339	0.391744	0.331086	0.176	0.41692	0.824299
GABRE_2564	GABRE	0.0109682	0.012717	0.0155677	0.0177326	0.0159979	0.0130982	0.0134259	0.016914	0.150089	0.99339	0.21343	0.187847	0.176	0.176847	0.823651
HAGH_3029	HAGH	0.050415	0.063506	0.074354	0.086541	0.0836186	0.0676076	0.0707715	0.0816465	0.150416	0.99339	0.333039	0.218974	0.175	0.265874	0.822707
DNAJC5B_85479	DNAJC5B	0.0357586	0.0495016	0.0440088	0.0618075	0.0331439	0.0574831	0.0355712	0.0415043	0.150639	0.99339	0.469183	0.489992	0.175	0.342962	0.822063
SLC7A6OS_84138	SLC7A6OS	0.94321	0.951265	0.892694	0.932778	0.13664	0.0705562	0.0820248	0.044916	0.150639	0.99339	0.0122675	0.0633675	0.175	0.963573	0.822063
AP1S3_130340	AP1S3	0.0577411	0.0753763	0.0755462	0.0868904	0.0674838	0.0582522	0.0660709	0.066825	0.150863	0.99339	0.384513	0.201839	0.175	0.945303	0.821418
EVX2_344191	EVX2	0.0497836	0.068146	0.0694808	0.0829374	0.071573	0.0669766	0.0615776	0.0638561	0.150863	0.99339	0.452958	0.255409	0.175	0.993294	0.821418
BRWD3_254065	BRWD3	0.0335509	0.044257	0.0479964	0.0609366	0.0505718	0.0546823	0.0406275	0.0490057	0.150988	0.99339	0.399555	0.344385	0.175	0.978806	0.821059
STAT5A_6776	STAT5A	0.425088	0.473858	0.442032	0.511528	0.217794	0.214764	0.354841	0.288632	0.151087	0.99339	0.156693	0.210665	0.175	0.692154	0.820774
TBX5_6910	TBX5	0.0279539	0.0439804	0.0378234	0.0521492	0.0363405	0.0473917	0.032557	0.053347	0.151311	0.99339	0.653811	0.463364	0.175	0.354125	0.820131
C12orf42_374470	C12orf42	0.0476322	0.0533756	0.0636246	0.0908617	0.0560373	0.0866994	0.0609087	0.0688053	0.151535	0.99339	0.164244	0.514088	0.175	0.968318	0.819487
WAS_7454	WAS	0.0233724	0.0299464	0.0426788	0.0395536	0.0849813	0.0313315	0.0280573	0.0261546	0.151664	0.99339	0.357574	-0.10971	0.175	0.951891	0.819117
OGDH_4967	OGDH	0.66166	0.724165	0.595228	0.679955	0.319207	0.303874	0.598808	0.453263	0.15176	0.99339	0.130228	0.191996	0.175	0.665172	0.818844
SCGB2B2_284402	SCGB2B2	0.0314158	0.0432564	0.0490699	0.0545718	0.0625724	0.0461519	0.0467805	0.0512361	0.151985	0.99339	0.46142	0.153317	0.175	0.811296	0.818201
SLC9C2_284525	SLC9C2	0.0190928	0.0207031	0.0251608	0.0346104	0.0248195	0.0338724	0.0200183	0.0335804	0.151985	0.99339	0.116816	0.460024	0.175	0.658211	0.818201
CENPA_1058	CENPA	0.927768	0.948433	0.833483	0.897771	0.207282	0.166199	0.166477	0.0476496	0.152435	0.99339	0.031782	0.107194	0.175	0.606284	0.816915
MFSD4A_148808	MFSD4A	0.0416207	0.0619383	0.0672586	0.075431	0.0856249	0.0622717	0.0591402	0.0620707	0.152435	0.99339	0.57353	0.16544	0.175	0.386961	0.816915
CCDC174_51244	CCDC174	0.796782	0.847964	0.730723	0.780753	0.203781	0.205706	0.26058	0.104595	0.152661	0.99339	0.089817	0.0955417	0.174	0.238964	0.816273
ORM1_5004	ORM1	0.0430956	0.0563968	0.0600512	0.0993968	0.0620491	0.133634	0.0547708	0.105673	0.152661	0.99339	0.388073	0.727006	0.174	0.856206	0.816273
PKP1_5317	PKP1	0.0428302	0.0538929	0.0626532	0.0718059	0.0681451	0.0515357	0.0535215	0.080919	0.152661	0.99339	0.33147	0.196714	0.174	0.942768	0.816273
SLC20A2_6575	SLC20A2	0.0582792	0.0733736	0.0871049	0.110214	0.0941773	0.0902156	0.0736713	0.132261	0.152661	0.99339	0.33228	0.33948	0.174	0.71803	0.816273
TPM1_7168	TPM1	0.0645096	0.082002	0.0847495	0.102283	0.0775099	0.0932979	0.0721393	0.0576555	0.152887	0.99339	0.346145	0.271296	0.174	0.841835	0.81563
ZC3H7A_29066	ZC3H7A	0.0671006	0.102232	0.109898	0.137	0.125233	0.132487	0.100772	0.116169	0.153566	0.99339	0.607444	0.318013	0.174	0.96353	0.813705
MYL12A_10627	MYL12A	0.0823733	0.146541	0.11625	0.172457	0.109255	0.178939	0.109011	0.159464	0.15402	0.99339	0.831053	0.569011	0.174	0.166621	0.812423
USP9X_8239	USP9X	0.561462	0.79161	0.53278	0.611258	0.301381	0.346011	0.526413	0.667937	0.154165	0.99339	0.495601	0.198239	0.174	0.118221	0.812016
LRRC8A_56262	LRRC8A	0.0359707	0.0486169	0.0525497	0.055806	0.0602032	0.0365844	0.0435999	0.0490146	0.154248	0.99339	0.434637	0.0867375	0.174	0.541694	0.811782
CCDC122_160857	CCDC122	0.0156305	0.0181773	0.0224545	0.0407268	0.0255737	0.0760191	0.0189459	0.0157146	0.154475	0.99339	0.217775	0.858977	0.174	0.961888	0.811141
IL19_29949	IL19	0.0158771	0.0179988	0.0229301	0.0261712	0.0271654	0.0195549	0.0189784	0.0202905	0.154475	0.99339	0.180954	0.190737	0.174	0.966549	0.811141
RAB32_10981	RAB32	0.0198456	0.028448	0.0288751	0.0361858	0.0325397	0.0290389	0.0231784	0.0377399	0.154475	0.99339	0.519509	0.325598	0.174	0.790008	0.811141
DNMT3L_29947	DNMT3L	0.0240294	0.0331083	0.0318404	0.0438149	0.0305399	0.0407044	0.025013	0.0437211	0.154931	0.99339	0.462397	0.460564	0.174	0.687165	0.809861
FOXR2_139628	FOXR2	0.0241227	0.0272256	0.0375549	0.0448928	0.0513886	0.0400277	0.0291795	0.0432146	0.155081	0.99339	0.174575	0.257481	0.173	0.906771	0.80944
BIRC5_332	BIRC5	0.999972	0.999996	0.99327	0.997929	0.0349107	0.00867686	0.00161082	8.78078e-05	0.155085	0.99339	3.36643e-05	0.00675092	0.171	0.968528	0.809431
HNF4A_3172	HNF4A	0.0257239	0.0335579	0.0507069	0.0479565	0.100192	0.0470491	0.0333535	0.0327511	0.155389	0.99339	0.383542	-0.0804556	0.173	0.73149	0.808581
NOC3L_64318	NOC3L	0.850109	0.890697	0.775988	0.850344	0.204556	0.114866	0.205197	0.101014	0.155389	0.99339	0.0672869	0.132012	0.173	0.699965	0.808581
AMOT_154796	AMOT	0.0184363	0.0260244	0.0267491	0.0283342	0.0277509	0.016659	0.0234626	0.0180432	0.155772	0.99339	0.497319	0.0830527	0.173	0.83945	0.807511
GTF2A1_2957	GTF2A1	0.892617	0.916163	0.830124	0.854841	0.162166	0.186467	0.168089	0.0868239	0.156076	0.99339	0.0375632	0.0423284	0.173	0.908709	0.806663
FUOM_282969	FUOM	0.0235041	0.0301542	0.0340879	0.0402046	0.0386124	0.0362256	0.0283752	0.0339293	0.156306	0.99339	0.359445	0.238102	0.173	0.803359	0.806024
MPP4_58538	MPP4	0.0277404	0.0383473	0.0416991	0.0579824	0.0474045	0.0595927	0.0359791	0.0536477	0.156306	0.99339	0.467137	0.475599	0.173	0.756624	0.806024
PDCD7_10081	PDCD7	0.946499	0.95378	0.924729	0.952385	0.0793987	0.0216805	0.0469234	0.0209321	0.156536	0.99339	0.0110542	0.0425145	0.173	0.962696	0.805386
GNPAT_8443	GNPAT	0.0310731	0.0473753	0.0483186	0.0757875	0.0581755	0.0838615	0.0407072	0.0590965	0.156766	0.99339	0.608467	0.649381	0.173	0.682866	0.804748
PLEKHJ1_55111	PLEKHJ1	0.0960056	0.127688	0.122796	0.143352	0.100375	0.0929737	0.113515	0.0828598	0.156997	0.99339	0.411431	0.223302	0.173	0.268921	0.804109
IGFL1_374918	IGFL1	0.0018025	0.00305017	0.00541774	0.0047273	0.0212378	0.00623005	0.00368792	0.00310868	0.157459	0.99339	0.758891	-0.196674	0.172	0.874408	0.802834
DBR1_51163	DBR1	0.998763	0.999814	0.981498	0.996624	0.0715388	0.00816801	0.00955195	0.00276367	0.157812	0.99339	0.0015181	0.0220635	0.172	0.978086	0.80186
ZFP3_124961	ZFP3	0.0401287	0.0542102	0.0594784	0.078354	0.0664595	0.069873	0.0525901	0.0874304	0.157921	0.99339	0.433931	0.397641	0.172	0.972432	0.801559
PFKFB1_5207	PFKFB1	0.0405276	0.0584667	0.0544101	0.0612586	0.0491349	0.0497145	0.0476624	0.0388025	0.15809	0.99339	0.528711	0.171039	0.172	0.472383	0.801095
SLC6A18_348932	SLC6A18	0.0189919	0.0236173	0.0303008	0.0344004	0.0530272	0.0326418	0.0216086	0.0300443	0.158153	0.99339	0.314459	0.183071	0.172	0.90556	0.800922
KLK12_43849	KLK12	0.0227786	0.0267738	0.0291062	0.0352417	0.0249737	0.0321283	0.0233892	0.0216922	0.158618	0.99339	0.233143	0.275957	0.172	0.94682	0.799649
UNKL_64718	UNKL	0.0174756	0.0236811	0.0268751	0.030253	0.0283405	0.024201	0.0244375	0.0243575	0.159083	0.99339	0.438392	0.170809	0.172	0.556459	0.798377
FAM126B_285172	FAM126B	0.0330418	0.0380099	0.0639134	0.107084	0.129608	0.151641	0.0333504	0.0565517	0.159316	0.99339	0.202082	0.744549	0.172	0.770447	0.797741
PACRG_135138	PACRG	0.0147806	0.0149286	0.0209358	0.0154839	0.0239185	0.0145598	0.0173023	0.0133846	0.159316	0.99339	0.0143718	-0.435197	-0.172	0.129801	0.797741
MS4A7_58475	MS4A7	0.0371952	0.0423827	0.0502353	0.0633531	0.0494099	0.0549412	0.0459981	0.057102	0.159549	0.99339	0.188362	0.334713	0.172	0.443131	0.797105
ZMYND11_10771	ZMYND11	0.0427824	0.0534971	0.0656234	0.0957559	0.074892	0.108267	0.0625804	0.0910972	0.159549	0.99339	0.322444	0.545151	0.172	0.466719	0.797105
ACBD3_64746	ACBD3	0.0393053	0.0478524	0.0622587	0.0672715	0.0712012	0.0567636	0.0589357	0.0520635	0.160017	0.99339	0.283866	0.11172	0.171	0.369239	0.795834
ACSBG1_23205	ACSBG1	0.0232941	0.0287659	0.0330435	0.0429689	0.0353627	0.0460184	0.0279819	0.0273124	0.160251	0.99339	0.304394	0.378928	0.171	0.967506	0.795199
ADI1_55256	ADI1	0.0297349	0.0451096	0.0493718	0.0552386	0.0644295	0.0462552	0.0445237	0.050238	0.160485	0.99339	0.601279	0.161989	0.171	0.903234	0.794565
CIDEB_27141	CIDEB	0.0898221	0.118922	0.117432	0.137515	0.101694	0.0972455	0.101661	0.100646	0.160485	0.99339	0.40487	0.227762	0.171	0.935503	0.794565
RRN3_54700	RRN3	1	1	0.996482	0.999657	0.0425675	0.00131974	3.59347e-05	1.98837e-05	0.160499	0.99339	3.43808e-11	0.00458867	0.163	0.993667	0.794528
CDKN1C_1028	CDKN1C	0.0170162	0.027567	0.0275539	0.0367354	0.0339304	0.0442054	0.0248189	0.0333343	0.16072	0.99339	0.696038	0.414916	0.171	0.391476	0.79393
CPZ_8532	CPZ	0.0382095	0.0611195	0.0514416	0.0550734	0.0488726	0.0306989	0.046267	0.0459018	0.16119	0.99339	0.677702	0.0984207	0.171	0.101687	0.792662
GTF3C4_9329	GTF3C4	0.70162	0.760155	0.644442	0.719271	0.254796	0.229152	0.3825	0.239012	0.16119	0.99339	0.115604	0.158485	0.171	0.406021	0.792662
SYTL5_94122	SYTL5	0.0207119	0.0254234	0.0274622	0.0365531	0.0274968	0.0384762	0.0208683	0.0200351	0.161379	0.99339	0.295697	0.412544	0.171	0.218779	0.792152
TAFA1_407738	TAFA1	0.0206557	0.0223702	0.0262703	0.0301456	0.0228284	0.0190659	0.0204338	0.0238709	0.161661	0.99339	0.115039	0.198511	0.171	0.981006	0.791395
PNLDC1_154197	PNLDC1	0.0228355	0.0344668	0.0362458	0.0540444	0.0460929	0.0673154	0.0297074	0.0430995	0.161897	0.99339	0.593925	0.576329	0.171	0.527536	0.790761
MINDY4_84182	MINDY4	0.027747	0.0341586	0.0348213	0.0455068	0.0288376	0.0363942	0.0266709	0.0409313	0.162133	0.99339	0.299918	0.386112	0.171	0.703027	0.790128
FUT7_2529	FUT7	0.0472224	0.0626453	0.0673859	0.0702251	0.0676819	0.0411682	0.0637776	0.0636078	0.162606	0.99339	0.407737	0.0595398	0.17	0.310199	0.788862
MAD1L1_8379	MAD1L1	0.0437596	0.0492617	0.0824246	0.102204	0.108979	0.0951598	0.074439	0.123975	0.162606	0.99339	0.170866	0.3103	0.17	0.798767	0.788862
CREB3L3_84699	CREB3L3	0.0211189	0.0251361	0.0302614	0.0474617	0.0379113	0.0703649	0.0263369	0.0243304	0.162843	0.99339	0.251222	0.649285	0.17	0.397795	0.78823
FAM229B_619208	FAM229B	0.0218149	0.0247409	0.030441	0.0380677	0.0321069	0.0307943	0.0255011	0.0381822	0.162843	0.99339	0.181585	0.322553	0.17	0.991122	0.78823
NPTN_27020	NPTN	0.0209034	0.0263003	0.0284974	0.0354407	0.0274377	0.0301394	0.0227775	0.0261288	0.162843	0.99339	0.331347	0.314576	0.17	0.696307	0.78823
SIRT4_23409	SIRT4	0.136623	0.178088	0.161135	0.189221	0.123157	0.123325	0.148609	0.140572	0.162843	0.99339	0.382384	0.231797	0.17	0.921131	0.78823
TASP1_55617	TASP1	0.0950797	0.129115	0.125127	0.144309	0.111643	0.103423	0.114914	0.115967	0.162843	0.99339	0.441447	0.205768	0.17	0.79373	0.78823
EXPH5_23086	EXPH5	0.0121092	0.0146036	0.0178924	0.0229999	0.0232302	0.0287489	0.0142985	0.0113812	0.163318	0.99339	0.270219	0.362286	0.17	0.990786	0.786966
APOBR_55911	APOBR	0.0376506	0.0562854	0.0497636	0.0565754	0.0435887	0.0355643	0.0427158	0.0566929	0.164032	0.99339	0.580088	0.185082	0.17	0.899378	0.785071
CHAMP1_283489	CHAMP1	0.0618933	0.100868	0.10901	0.139723	0.126506	0.127227	0.108444	0.175079	0.164509	0.99339	0.704618	0.358103	0.17	0.981295	0.783809
RXFP1_59350	RXFP1	0.0244751	0.0313027	0.0306411	0.0347459	0.0257418	0.0224392	0.0245191	0.0265271	0.164509	0.99339	0.354972	0.181375	0.17	0.948935	0.783809
POLR1D_51082	POLR1D	0.508767	0.623312	0.490913	0.556705	0.240918	0.233163	0.377108	0.348506	0.164988	0.99339	0.29295	0.181445	0.169	0.928038	0.782548
TMEM211_255349	TMEM211	0.0199449	0.025029	0.0287925	0.0317404	0.0291294	0.0214162	0.0244157	0.0307678	0.164988	0.99339	0.327578	0.140626	0.169	0.388516	0.782548
ZDHHC20_253832	ZDHHC20	0.0393757	0.0558328	0.0566963	0.0721595	0.0617605	0.0771268	0.0488761	0.0434899	0.164988	0.99339	0.503807	0.347935	0.169	0.508977	0.782548
TM4SF20_79853	TM4SF20	0.0202773	0.0249637	0.0279293	0.0364096	0.0287949	0.0306501	0.0253551	0.0359718	0.165227	0.99339	0.299967	0.382539	0.169	0.386654	0.781918
RIC8A_60626	RIC8A	0.0500075	0.0631192	0.136698	0.218575	0.206116	0.293147	0.135371	0.306366	0.165467	0.99339	0.335935	0.677131	0.169	0.791877	0.781288
PARD6G_84552	PARD6G	0.0504894	0.0604737	0.0765585	0.105522	0.0862622	0.101956	0.0633395	0.125755	0.165707	0.99339	0.26033	0.462914	0.169	0.84408	0.780658
PDPN_10630	PDPN	0.0103196	0.01388	0.0146494	0.0223328	0.0158487	0.0243164	0.0125106	0.0233203	0.165707	0.99339	0.427624	0.608328	0.169	0.662578	0.780658
PRR30_339779	PRR30	0.114659	0.161739	0.143094	0.18586	0.109336	0.15461	0.120162	0.0987744	0.165707	0.99339	0.49632	0.377257	0.169	0.812162	0.780658
SLC30A10_55532	SLC30A10	0.0422994	0.0541777	0.0567009	0.060501	0.0502988	0.0359275	0.0477347	0.0369307	0.166188	0.99339	0.357063	0.0935875	0.169	0.982077	0.779399
ACHE_43	ACHE	0.105992	0.160465	0.143819	0.188564	0.128885	0.173001	0.148977	0.166305	0.166429	0.99339	0.598302	0.390805	0.169	0.812225	0.77877
C1orf226_400793	C1orf226	0.0559079	0.0672239	0.0715519	0.0937954	0.061799	0.077364	0.061286	0.0956892	0.16667	0.99339	0.26592	0.390526	0.169	0.477387	0.778141
PCNX2_80003	PCNX2	0.0673081	0.0806226	0.0911453	0.0964969	0.0851573	0.0535923	0.0775269	0.0896938	0.16667	0.99339	0.260404	0.0823146	0.169	0.648689	0.778141
CSRNP3_80034	CSRNP3	0.0303004	0.0451726	0.0428785	0.0525316	0.0432551	0.0426993	0.0364021	0.0519139	0.166912	0.99339	0.576112	0.292929	0.169	0.217099	0.777513
CNBD1_168975	CNBD1	0.00893301	0.0111259	0.0127339	0.0127447	0.0149163	0.00703328	0.00988437	0.0108642	0.167154	0.99339	0.316704	0.00122328	0.169	0.927059	0.776884
LRRC71_149499	LRRC71	0.128975	0.18483	0.154697	0.20248	0.115514	0.171173	0.133578	0.153482	0.167395	0.99339	0.51911	0.388336	0.168	0.5419	0.776256
MUC4_4585	MUC4	0.0146762	0.0195291	0.0203912	0.0248959	0.0224534	0.0271714	0.0159538	0.017337	0.167395	0.99339	0.412148	0.287962	0.168	0.851828	0.776256
POFUT2_23275	POFUT2	0.0493911	0.0627733	0.0658053	0.0862181	0.0597841	0.0796732	0.0589769	0.0779701	0.167395	0.99339	0.3459	0.389788	0.168	0.752718	0.776256
CDIN1_84529	CDIN1	0.176793	0.261181	0.291021	0.339278	0.275093	0.238804	0.351918	0.427867	0.168123	0.99339	0.562989	0.221347	0.168	0.235174	0.774373
GYG2_8908	GYG2	0.0188116	0.0206549	0.0296925	0.0392883	0.0417454	0.043529	0.0250503	0.0255673	0.168357	0.99339	0.134857	0.404002	0.168	0.570413	0.773769
FAM24A_118670	FAM24A	0.0216169	0.0246556	0.0291871	0.0384574	0.0265455	0.036065	0.0244342	0.0218445	0.168366	0.99339	0.189755	0.397928	0.168	0.961529	0.773746
SLX4_84464	SLX4	0.201771	0.275316	0.256708	0.283981	0.196088	0.149816	0.271609	0.190566	0.168366	0.99339	0.44837	0.145667	0.168	0.548634	0.773746
IGFALS_3483	IGFALS	0.0462702	0.0674049	0.0720041	0.0871294	0.0857824	0.102033	0.0637351	0.0480729	0.168609	0.99339	0.542771	0.27508	0.168	0.861826	0.773119
NUP98_4928	NUP98	0.843416	0.867741	0.772739	0.828474	0.202722	0.175246	0.225276	0.140689	0.168853	0.99339	0.0410197	0.100475	0.168	0.29286	0.772492
GANAB_23193	GANAB	0.107577	0.120261	0.164105	0.228027	0.170216	0.214548	0.177527	0.329761	0.169096	0.99339	0.160806	0.474587	0.168	0.674536	0.771865
MAB21L1_4081	MAB21L1	0.0288734	0.0349112	0.0395153	0.0586898	0.052621	0.0752247	0.0307805	0.0382129	0.169096	0.99339	0.273952	0.5707	0.168	0.404557	0.771865
MAPK8_5599	MAPK8	0.0189079	0.0265498	0.0265022	0.03137	0.0284211	0.0247499	0.0222812	0.0270951	0.169096	0.99339	0.489713	0.243275	0.168	0.356736	0.771865
RWDD1_51389	RWDD1	0.0178071	0.0299163	0.0334206	0.0535213	0.0509046	0.0887354	0.028593	0.0473989	0.169096	0.99339	0.748482	0.679376	0.168	0.787317	0.771865
WFDC2_10406	WFDC2	0.0404797	0.0591142	0.0518666	0.0663562	0.0442113	0.0509317	0.0446031	0.0706626	0.169341	0.99339	0.546304	0.355426	0.168	0.842475	0.771239
MICU2_221154	MICU2	0.0450655	0.0554302	0.0598723	0.0951207	0.059739	0.149607	0.0531617	0.0407176	0.169829	0.99339	0.29865	0.66787	0.167	0.896229	0.769987
TPH1_7166	TPH1	0.0410084	0.0544372	0.0545754	0.083665	0.0506428	0.103586	0.048035	0.0652357	0.169829	0.99339	0.408673	0.616374	0.167	0.426688	0.769987
CALML5_51806	CALML5	0.0225932	0.0256919	0.0326192	0.034696	0.0360265	0.0230118	0.0270186	0.0292563	0.170074	0.99339	0.185428	0.0890477	0.167	0.84163	0.769361
GMNC_647309	GMNC	0.0253555	0.0333787	0.033814	0.0387683	0.0317501	0.0273614	0.0300017	0.0328471	0.170074	0.99339	0.396631	0.197259	0.167	0.717704	0.769361
NEDD9_4739	NEDD9	0.0324539	0.0417327	0.0616718	0.0614133	0.0953198	0.0554031	0.0470084	0.0471839	0.170074	0.99339	0.362788	-0.0060609	0.167	0.717718	0.769361
YKT6_10652	YKT6	0.997136	0.999377	0.983617	0.990293	0.0448293	0.0201929	0.0153417	0.00657297	0.17022	0.99339	0.00323859	0.0097597	0.167	0.991586	0.76899
MAFF_23764	MAFF	0.0685175	0.0788338	0.107164	0.108036	0.120887	0.0733693	0.103249	0.0815402	0.170565	0.99339	0.202342	0.0116953	0.167	0.991043	0.768111
MAMLD1_10046	MAMLD1	0.0202333	0.0214992	0.0269755	0.0365603	0.0251182	0.0339203	0.0218495	0.0299213	0.170568	0.99339	0.0875546	0.438629	0.167	0.833447	0.768102
CYP4F12_66002	CYP4F12	0.0910585	0.0930425	0.117963	0.164341	0.103285	0.14738	0.115182	0.178278	0.17081	0.99339	0.0310953	0.47836	0.167	0.843707	0.767486
NALCN_259232	NALCN	0.0133141	0.0194372	0.0204619	0.0229717	0.0273688	0.0227471	0.0162162	0.0138555	0.17081	0.99339	0.545865	0.166919	0.167	0.372169	0.767486
NECTIN2_5819	NECTIN2	0.039113	0.0476426	0.0545821	0.05818	0.0544776	0.0354205	0.0539286	0.0628702	0.171302	0.99339	0.284604	0.0920958	0.167	0.810743	0.766236
FGF12_2257	FGF12	0.0177225	0.0211834	0.022613	0.0276365	0.0206573	0.0256581	0.0193914	0.0156648	0.171549	0.99339	0.257351	0.28942	0.167	0.836154	0.765612
PLA2G12A_81579	PLA2G12A	0.0613195	0.0782767	0.0843333	0.110007	0.0821273	0.0921967	0.0802238	0.136292	0.171549	0.99339	0.352236	0.383419	0.167	0.536566	0.765612
CEP126_57562	CEP126	0.0612531	0.0848188	0.0924243	0.100306	0.106646	0.0730738	0.084985	0.0945354	0.172043	0.99339	0.469602	0.118068	0.167	0.327239	0.764364
ACAD8_27034	ACAD8	0.0306878	0.0467878	0.0418094	0.0607097	0.0414303	0.0534974	0.0352247	0.0754178	0.17229	0.99339	0.608465	0.5381	0.167	0.816779	0.76374
SQSTM1_8878	SQSTM1	0.0493192	0.0568044	0.0774742	0.0902183	0.105175	0.090061	0.0611247	0.0805972	0.172537	0.99339	0.203853	0.219705	0.166	0.815314	0.763117
TINF2_26277	TINF2	0.99182	0.995467	0.954861	0.96326	0.126381	0.138801	0.030913	0.0115205	0.17277	0.99339	0.00529526	0.0126344	0.166	0.834186	0.762531
NETO1_81832	NETO1	0.021343	0.0250764	0.027918	0.0415044	0.0235669	0.0399725	0.0221283	0.0370638	0.172785	0.99339	0.232571	0.57207	0.166	0.995746	0.762494
PRKCQ_5588	PRKCQ	0.0271518	0.0375131	0.033025	0.0383616	0.0263458	0.0276991	0.0264344	0.0229836	0.172785	0.99339	0.466345	0.216107	0.166	0.925672	0.762494
SPRR3_6707	SPRR3	0.0173866	0.0239374	0.0242868	0.0318916	0.0247918	0.0327823	0.020192	0.0308517	0.172785	0.99339	0.461292	0.393002	0.166	0.178895	0.762494
SYK_6850	SYK	0.0261649	0.0337309	0.0464026	0.0475119	0.0979898	0.0419503	0.0284464	0.0577266	0.173033	0.99339	0.366439	0.0340833	0.166	0.52292	0.761871
BCL2L15_440603	BCL2L15	0.0731676	0.0748391	0.0886874	0.0681873	0.0718315	0.0492832	0.0767392	0.0667398	0.173281	0.99339	0.0325855	-0.379225	-0.166	0.0489998	0.761248
CLDN15_24146	CLDN15	0.0257551	0.0347944	0.0404386	0.0399124	0.0503122	0.0295537	0.0310815	0.0263215	0.173281	0.99339	0.433999	-0.0188954	0.166	0.838894	0.761248
DUOX1_53905	DUOX1	0.0499349	0.0697168	0.0691135	0.0828516	0.0662491	0.0634005	0.0623406	0.0814752	0.17353	0.99339	0.481458	0.261563	0.166	0.7279	0.760626
ITPR1_3708	ITPR1	0.0465867	0.048285	0.0667931	0.0473719	0.0688149	0.0398952	0.0573469	0.0490194	0.17353	0.99339	0.0516572	-0.495667	-0.166	0.366779	0.760626
REPS2_9185	REPS2	0.0177092	0.0197948	0.0243907	0.0317037	0.0259791	0.0382966	0.019698	0.018809	0.17355	0.99339	0.160627	0.378319	0.166	0.752697	0.760576
GTF2E1_2960	GTF2E1	0.980154	0.988561	0.967329	0.979816	0.0559725	0.023208	0.0320683	0.017033	0.173778	0.99339	0.0123222	0.0185046	0.166	0.741382	0.760004
CNTN6_27255	CNTN6	0.023175	0.0320326	0.0351107	0.0372217	0.03921	0.0255558	0.0278743	0.0288475	0.174028	0.99339	0.466973	0.0842312	0.166	0.534038	0.759381
ZNF365_22891	ZNF365	0.0337225	0.0359341	0.0455814	0.0324901	0.0463934	0.0238413	0.0357916	0.0392324	0.174277	0.99339	0.0916436	-0.488444	-0.166	0.0886914	0.758759
DACT2_168002	DACT2	0.0184126	0.0211594	0.0261821	0.0341423	0.025915	0.0337656	0.0206476	0.0276111	0.174527	0.99339	0.200603	0.382979	0.166	0.910629	0.758138
KRTAP22-1_337979	KRTAP22-1	0.0130752	0.0157546	0.0190948	0.0265354	0.0205447	0.0256511	0.0149109	0.0235057	0.174527	0.99339	0.268936	0.474736	0.166	0.912789	0.758138
TRIM67_440730	TRIM67	0.0300442	0.0314691	0.0399698	0.0516507	0.0380953	0.0476942	0.0318701	0.0437296	0.174527	0.99339	0.0668509	0.369878	0.166	0.975909	0.758138
XRN1_54464	XRN1	0.81574	0.900793	0.715431	0.775241	0.276615	0.260633	0.380212	0.26088	0.175027	0.99339	0.143087	0.115832	0.165	0.982339	0.756895
ANKRD26_22852	ANKRD26	0.00954937	0.0138253	0.0157228	0.0188604	0.0240435	0.0207188	0.0132284	0.0115598	0.175027	0.99339	0.533835	0.262503	0.165	0.604125	0.756895
DNASE1_1773	DNASE1	0.0779653	0.104008	0.10285	0.123529	0.0921697	0.0928769	0.0920084	0.0710353	0.175027	0.99339	0.415797	0.264298	0.165	0.827976	0.756895
FCRL4_83417	FCRL4	0.0527612	0.0653029	0.0729443	0.096826	0.0704426	0.0936083	0.0648666	0.0759507	0.175277	0.99339	0.30767	0.408599	0.165	0.891609	0.756274
THAP10_56906	THAP10	0.0364859	0.0488337	0.0500041	0.0597454	0.0444511	0.0625382	0.0415904	0.0336228	0.175277	0.99339	0.420537	0.256781	0.165	0.964577	0.756274
AR_367	AR	0.0231593	0.0285896	0.0334581	0.0508718	0.033623	0.0674177	0.0290139	0.0478241	0.175307	0.99339	0.303899	0.604512	0.165	0.301768	0.756201
HCST_10870	HCST	0.045642	0.0558827	0.0573048	0.061062	0.0487856	0.0324304	0.0478888	0.0409132	0.175528	0.99339	0.29204	0.0916206	0.165	0.60737	0.755653
ITGB2_3689	ITGB2	0.0329894	0.0417874	0.0431838	0.0568536	0.0389478	0.0583148	0.0362906	0.0244121	0.175528	0.99339	0.341062	0.396762	0.165	0.740018	0.755653
ACTN1_87	ACTN1	0.0720697	0.0897967	0.0992224	0.130297	0.0901819	0.115076	0.0897429	0.104505	0.175779	0.99339	0.31727	0.393063	0.165	0.923732	0.755033
BIN3_55909	BIN3	0.00528788	0.00622222	0.00888396	0.014974	0.0120685	0.0240072	0.0073878	0.00737405	0.175779	0.99339	0.23474	0.753186	0.165	0.943874	0.755033
CLDN6_9074	CLDN6	0.238796	0.310314	0.272737	0.315657	0.167918	0.167201	0.219116	0.307082	0.175779	0.99339	0.377952	0.210849	0.165	0.332785	0.755033
IST1_9798	IST1	0.330076	0.441912	0.355829	0.442238	0.242689	0.293432	0.367839	0.526581	0.175779	0.99339	0.420961	0.313642	0.165	0.340245	0.755033
STARD3NL_83930	STARD3NL	0.028598	0.0399717	0.0414941	0.0503798	0.0437932	0.0407625	0.0356867	0.0482223	0.175779	0.99339	0.483064	0.279939	0.165	0.632115	0.755033
CST3_1471	CST3	0.0726488	0.0985081	0.105961	0.149402	0.104755	0.147019	0.103776	0.157602	0.17603	0.99339	0.439304	0.495672	0.165	0.853753	0.754413
EPS8L2_64787	EPS8L2	0.0441635	0.0581378	0.0607684	0.0894705	0.0584856	0.143277	0.0501101	0.045239	0.17603	0.99339	0.396623	0.558091	0.165	0.901979	0.754413
KCNK6_9424	KCNK6	0.0113946	0.0140062	0.0172283	0.0260517	0.0220518	0.029207	0.0140569	0.022144	0.17603	0.99339	0.297721	0.596597	0.165	0.800896	0.754413
DHFR2_200895	DHFR2	0.657579	0.757003	0.613785	0.668117	0.23054	0.233295	0.348153	0.219241	0.176282	0.99339	0.203135	0.122368	0.165	0.453742	0.753793
WNK3_65267	WNK3	0.0445045	0.0589877	0.0579381	0.0658235	0.0521747	0.0501371	0.0437459	0.0376707	0.176317	0.99339	0.406462	0.184091	0.165	0.810853	0.753706
CD28_940	CD28	0.0226872	0.0271078	0.0280979	0.0312059	0.0228993	0.0196136	0.0208515	0.0212159	0.176533	0.99339	0.256829	0.151354	0.165	0.351236	0.753173
DNAJB7_150353	DNAJB7	0.0314266	0.0509324	0.0506033	0.0590578	0.0593247	0.049312	0.0470888	0.0638779	0.177038	0.99339	0.696596	0.222896	0.165	0.303616	0.751934
SLC34A1_6569	SLC34A1	0.0173779	0.0257017	0.025552	0.0325671	0.0294593	0.0280716	0.0206586	0.0350004	0.177543	0.99339	0.564615	0.349981	0.165	0.939629	0.750696
UBE2J1_51465	UBE2J1	0.0304894	0.0416663	0.0647596	0.0543646	0.109107	0.0444831	0.0517938	0.0344385	0.177543	0.99339	0.450572	-0.252427	0.165	0.951718	0.750696
FAM50A_9130	FAM50A	0.492635	0.700485	0.543045	0.624898	0.352024	0.35106	0.74261	0.665397	0.177585	0.99339	0.507834	0.202549	0.165	0.390014	0.750593
CENPT_80152	CENPT	0.845389	0.878525	0.787194	0.816022	0.174647	0.20338	0.207414	0.182876	0.17805	0.99339	0.0554689	0.0518884	0.164	0.895423	0.749459
FAM71A_149647	FAM71A	0.0442158	0.0571819	0.0596468	0.0664395	0.0578821	0.0433612	0.0510289	0.06052	0.17805	0.99339	0.370997	0.155597	0.164	0.598459	0.749459
DCBLD1_285761	DCBLD1	0.0180678	0.0244041	0.021845	0.0253257	0.0170832	0.0153582	0.0163979	0.0221875	0.178303	0.99339	0.433702	0.213296	0.164	0.49325	0.74884
PGAP4_84302	PGAP4	0.00941965	0.0128576	0.0130225	0.0137926	0.0123588	0.00842421	0.0109735	0.00718352	0.178303	0.99339	0.448878	0.0828837	0.164	0.314052	0.74884
P2RY10_27334	P2RY10	0.0361068	0.0454519	0.0473499	0.0504368	0.043955	0.0289761	0.0399101	0.0416326	0.17835	0.99339	0.332073	0.0911143	0.164	0.556633	0.748727
MYG1_60314	MYG1	0.314324	0.316704	0.345504	0.276363	0.202834	0.145273	0.274818	0.215234	0.178557	0.99339	0.0108814	-0.322136	-0.164	0.444168	0.748222
WDR83_84292	WDR83	0.508771	0.721514	0.514581	0.597425	0.28239	0.277758	0.494862	0.451932	0.178557	0.99339	0.504012	0.215359	0.164	0.926208	0.748222
EZH1_2145	EZH1	0.0685793	0.0912145	0.0829332	0.0949489	0.0589036	0.0565405	0.0697357	0.0613482	0.178811	0.99339	0.41149	0.195202	0.164	0.809188	0.747605
TCEA2_6919	TCEA2	0.0376208	0.0465895	0.0558727	0.0845754	0.0586208	0.0993501	0.0489644	0.0737748	0.178811	0.99339	0.308473	0.598097	0.164	0.952349	0.747605
DDX3X_1654	DDX3X	0.966183	0.97005	0.797783	0.908958	0.334508	0.217643	0.125117	0.0304787	0.178861	0.99339	0.00576268	0.188216	0.164	0.122162	0.747485
RSL1D1_26156	RSL1D1	0.980623	0.984588	0.969431	0.979399	0.0500713	0.0259556	0.033561	0.0192966	0.179066	0.99339	0.00582197	0.0147593	0.164	0.396845	0.746988
ZNF708_7562	ZNF708	0.0309183	0.0383844	0.0442738	0.0553954	0.0501931	0.0489125	0.0379142	0.0533924	0.179321	0.99339	0.312062	0.323313	0.164	0.504522	0.74637
SMC2_10592	SMC2	0.991782	0.997453	0.980456	0.989827	0.0395586	0.0129065	0.0231413	0.0211198	0.179573	0.99339	0.00822575	0.0137234	0.164	0.556028	0.745758
MRAP2_112609	MRAP2	0.0197456	0.0229822	0.0258883	0.0344427	0.0243785	0.0293477	0.0208476	0.0312154	0.179576	0.99339	0.21899	0.411898	0.164	0.819006	0.745753
KBTBD3_143879	KBTBD3	0.0383193	0.0497759	0.0561683	0.0616721	0.0640633	0.0462265	0.0496557	0.0513289	0.179831	0.99339	0.377375	0.134863	0.164	0.183547	0.745136
RRP8_23378	RRP8	0.0432901	0.0555639	0.0586131	0.0678456	0.0514713	0.0573932	0.0500207	0.0272888	0.179831	0.99339	0.360112	0.211033	0.164	0.954653	0.745136
FSIP2_401024	FSIP2	0.0564239	0.0814263	0.0955289	0.117159	0.117242	0.126087	0.088668	0.125339	0.180086	0.99339	0.529189	0.294463	0.164	0.893471	0.744519
MT1F_4494	MT1F	0.15246	0.178744	0.183024	0.217459	0.134255	0.153912	0.165618	0.12358	0.180086	0.99339	0.229472	0.248709	0.164	0.528405	0.744519
FOXP3_50943	FOXP3	0.0166891	0.020917	0.0269731	0.0389992	0.0391626	0.0454892	0.0225435	0.0415104	0.180143	0.99339	0.325766	0.531926	0.164	0.915861	0.744383
TMED4_222068	TMED4	0.0266153	0.037863	0.0429915	0.0495292	0.0529305	0.0394446	0.0393911	0.0546672	0.180342	0.99339	0.508533	0.204227	0.163	0.773569	0.743903
ZNF780A_284323	ZNF780A	0.0153395	0.0178354	0.0227829	0.034237	0.028101	0.0387075	0.0197743	0.034946	0.180342	0.99339	0.217495	0.587604	0.163	0.994756	0.743903
XAGE5_170627	XAGE5	0.06564	0.0796907	0.0854503	0.107347	0.0762857	0.0876773	0.0748894	0.0733231	0.1804	0.99339	0.279836	0.329124	0.163	0.88581	0.743763
FAM171B_165215	FAM171B	0.104839	0.136751	0.127183	0.140932	0.104081	0.0818092	0.113299	0.110831	0.180598	0.99339	0.383373	0.148099	0.163	0.934776	0.743286
DACT3_147906	DACT3	0.0570656	0.0845433	0.0831975	0.106726	0.0912997	0.100157	0.0764157	0.0999116	0.180855	0.99339	0.567068	0.359301	0.163	0.906501	0.74267
MUS81_80198	MUS81	0.224504	0.288793	0.270361	0.319987	0.189905	0.210134	0.223853	0.239983	0.180855	0.99339	0.363294	0.243122	0.163	0.698193	0.74267
ATG16L1_55054	ATG16L1	0.0290914	0.0409635	0.0442471	0.0570249	0.0517789	0.0522908	0.0384241	0.0531181	0.181111	0.99339	0.493746	0.366009	0.163	0.919932	0.742055
IQCH_64799	IQCH	0.029777	0.0409225	0.0422763	0.0764286	0.043903	0.129688	0.0367754	0.0551818	0.181111	0.99339	0.458695	0.854263	0.163	0.490482	0.742055
ZNF879_345462	ZNF879	0.011292	0.017201	0.0145346	0.0182853	0.0118978	0.0133462	0.0111935	0.0176037	0.181368	0.99339	0.607196	0.331199	0.163	0.920559	0.741439
POT1_25913	POT1	0.585495	0.708123	0.544273	0.643092	0.307097	0.262505	0.57627	0.357248	0.181625	0.99339	0.274344	0.240696	0.163	0.840748	0.740824
S100B_6285	S100B	0.0132647	0.0173823	0.0231392	0.0276899	0.0308904	0.0363933	0.018975	0.0159849	0.181625	0.99339	0.390031	0.259018	0.163	0.825331	0.740824
UBE3D_90025	UBE3D	0.152076	0.192181	0.236309	0.283646	0.219767	0.233427	0.251078	0.254083	0.181625	0.99339	0.337677	0.263416	0.163	0.894938	0.740824
OFD1_8481	OFD1	0.017067	0.0207647	0.0276745	0.0388113	0.036327	0.0406055	0.0227967	0.0302764	0.181691	0.99339	0.282924	0.487919	0.163	0.6503	0.740667
JSRP1_126306	JSRP1	0.0497841	0.0659293	0.0717571	0.105667	0.0716359	0.104589	0.0649012	0.108552	0.18214	0.99339	0.405234	0.558333	0.163	0.852457	0.739594
TRIM22_10346	TRIM22	0.0265738	0.0352605	0.0339671	0.0523538	0.0293704	0.063993	0.028558	0.0429446	0.18214	0.99339	0.40805	0.624154	0.163	0.956532	0.739594
F9_2158	F9	0.0384763	0.0547224	0.0503236	0.0653296	0.0471981	0.0591265	0.0437659	0.0660549	0.182209	0.99339	0.508161	0.376503	0.163	0.802459	0.739431
TUBGCP6_85378	TUBGCP6	0.884366	0.911158	0.810384	0.870634	0.183706	0.101328	0.194458	0.125728	0.182398	0.99339	0.0430581	0.103461	0.163	0.942467	0.738979
SEC14L5_9717	SEC14L5	0.0581426	0.0747697	0.0791834	0.100983	0.0758298	0.0789698	0.0722794	0.127454	0.182657	0.99339	0.362856	0.35084	0.163	0.298016	0.738365
TBC1D20_128637	TBC1D20	0.0524656	0.0629934	0.10625	0.142051	0.152706	0.20205	0.0919956	0.100503	0.182657	0.99339	0.263831	0.418942	0.163	0.990741	0.738365
TMED3_23423	TMED3	0.0456995	0.0585899	0.059295	0.0707979	0.0521243	0.0493206	0.0508617	0.0728958	0.182657	0.99339	0.358473	0.255796	0.163	0.744345	0.738365
ARHGEF12_23365	ARHGEF12	0.0232339	0.0252608	0.0409246	0.0423518	0.0578587	0.0372127	0.0336003	0.0367984	0.182915	0.99339	0.120671	0.0494544	0.162	0.991746	0.737751
DNAJC17_55192	DNAJC17	0.992103	0.996535	0.986655	0.982355	0.0173722	0.0503791	0.0192934	0.0130219	0.183166	0.99339	0.00643093	-0.00630136	0.162	0.92495	0.737154
C2CD3_26005	C2CD3	0.0360315	0.0522954	0.0554104	0.0616065	0.064869	0.0481937	0.0507981	0.0492142	0.183433	0.99339	0.537425	0.152926	0.162	0.730975	0.736523
NEUROG1_4762	NEUROG1	0.0447459	0.0679123	0.0600201	0.0766911	0.0633692	0.0730613	0.0500432	0.0610935	0.183692	0.99339	0.60192	0.353614	0.162	0.650594	0.735909
AADACL2_344752	AADACL2	0.034164	0.04242	0.0461498	0.0512415	0.0453451	0.0382172	0.0408925	0.0377998	0.183952	0.99339	0.312267	0.150987	0.162	0.170737	0.735296
FAM3B_54097	FAM3B	0.0218201	0.0239835	0.0299509	0.0472971	0.037148	0.0483534	0.0242174	0.0627341	0.183952	0.99339	0.13638	0.659151	0.162	0.915193	0.735296
OCA2_4948	OCA2	0.0395118	0.0630132	0.0563799	0.0727575	0.0579331	0.0641812	0.050251	0.0830934	0.183952	0.99339	0.673372	0.367914	0.162	0.918294	0.735296
ZNF83_55769	ZNF83	0.054341	0.0673042	0.0750237	0.105513	0.0705	0.0905888	0.0737263	0.165239	0.184212	0.99339	0.308654	0.492006	0.162	0.209308	0.734683
MDM4_4194	MDM4	0.105794	0.143171	0.215093	0.260383	0.267876	0.280831	0.161974	0.220106	0.184472	0.99339	0.436484	0.27567	0.162	0.74751	0.73407
ARHGAP33_115703	ARHGAP33	0.0336456	0.0493705	0.0509698	0.0586371	0.0576585	0.0568859	0.0431397	0.0489823	0.184732	0.99339	0.553231	0.202171	0.162	0.439724	0.733458
BACE1_23621	BACE1	0.068807	0.0854016	0.0911029	0.10707	0.0811715	0.0899538	0.0805391	0.0499114	0.184732	0.99339	0.311706	0.232983	0.162	0.832748	0.733458
SLC28A1_9154	SLC28A1	0.0204966	0.0252565	0.0292366	0.0346998	0.0315333	0.0269459	0.0241974	0.0297251	0.186038	0.99339	0.301269	0.247153	0.161	0.606291	0.730398
L1CAM_3897	L1CAM	0.0324323	0.0465109	0.0450151	0.051885	0.0527555	0.0395395	0.0338054	0.0450154	0.186129	0.99339	0.520139	0.204911	0.161	0.744427	0.730186
TMEM154_201799	TMEM154	0.0259818	0.0339939	0.0474924	0.0531599	0.0706957	0.0512114	0.0379008	0.0577101	0.186563	0.99339	0.387775	0.16264	0.161	0.324153	0.729175
IFNL1_282618	IFNL1	0.0378891	0.0500338	0.0521676	0.0630789	0.0519771	0.0616442	0.0433063	0.0286354	0.186825	0.99339	0.40112	0.274002	0.161	0.964888	0.728565
NMUR1_10316	NMUR1	0.0446322	0.054636	0.061694	0.0797161	0.0597624	0.0732675	0.0539113	0.0563529	0.186825	0.99339	0.291767	0.369742	0.161	0.810254	0.728565
SLC2A10_81031	SLC2A10	0.0282518	0.0377011	0.0420373	0.0597102	0.0481946	0.0560125	0.0390506	0.070315	0.186825	0.99339	0.416264	0.506307	0.161	0.657437	0.728565
MED27_9442	MED27	0.912625	0.933335	0.855888	0.898466	0.149213	0.0903121	0.115778	0.0668934	0.187615	0.99339	0.0323722	0.070042	0.161	0.926004	0.726734
REG3A_5068	REG3A	0.0190636	0.0254052	0.0248379	0.0266909	0.0218092	0.0156491	0.0198023	0.0209897	0.187878	0.99339	0.414302	0.103806	0.161	0.768905	0.726124
IYD_389434	IYD	0.0412907	0.054827	0.053493	0.0612274	0.0452515	0.0420652	0.0462159	0.0474207	0.188142	0.99339	0.40907	0.194827	0.161	0.436869	0.725514
RBM46_166863	RBM46	0.0322328	0.0399917	0.0463142	0.0586438	0.0497075	0.0739544	0.0409971	0.0393637	0.188406	0.99339	0.311169	0.340524	0.16	0.881992	0.724904
SERPIND1_3053	SERPIND1	0.104262	0.132234	0.133018	0.164572	0.116553	0.126307	0.128129	0.168212	0.188671	0.99339	0.342877	0.307095	0.16	0.726383	0.724295
TCF21_6943	TCF21	0.0266545	0.0285864	0.035468	0.0245616	0.0415871	0.0146398	0.0280017	0.0213327	0.189732	0.99339	0.100948	-0.530111	-0.16	0.120279	0.72186
COL6A2_1292	COL6A2	0.0227795	0.0261339	0.0346173	0.0347467	0.0465893	0.0252287	0.0272512	0.0249728	0.190264	0.99339	0.198181	0.0053834	0.16	0.691316	0.720644
HIPK4_147746	HIPK4	0.0411049	0.0521408	0.0567427	0.0609093	0.0571859	0.0403125	0.0508908	0.0422343	0.19053	0.99339	0.343102	0.102227	0.16	0.885803	0.720037
CDR2_1039	CDR2	0.0351135	0.042515	0.0449114	0.0506528	0.0384494	0.0357316	0.0349612	0.0291558	0.191064	0.99339	0.275947	0.173561	0.16	0.635477	0.718822
MAP7_9053	MAP7	0.0533377	0.0683117	0.069898	0.0769505	0.0668392	0.0522277	0.0594937	0.0631644	0.191064	0.99339	0.356978	0.138679	0.16	0.537953	0.718822
RASGRP2_10235	RASGRP2	0.256011	0.297661	0.28821	0.333557	0.192239	0.190366	0.253371	0.258868	0.191331	0.99339	0.217465	0.210816	0.159	0.514588	0.718215
KIAA1755_85449	KIAA1755	0.00530489	0.00697679	0.00815666	0.008053	0.00976523	0.00534727	0.00679459	0.00653315	0.191598	0.99339	0.39524	-0.0184516	0.159	0.756048	0.717608
CCDC160_347475	CCDC160	0.03066	0.0451516	0.0414762	0.0440879	0.0404877	0.026399	0.032671	0.0395505	0.191722	0.99339	0.558417	0.0880992	0.159	0.0731915	0.717328
WWC1_23286	WWC1	0.0164586	0.0228922	0.0236955	0.0259809	0.0242712	0.0180789	0.0204678	0.020324	0.191866	0.99339	0.476017	0.132843	0.159	0.864388	0.717002
CLPSL2_389383	CLPSL2	0.0391877	0.0398775	0.0526565	0.0414534	0.0461502	0.0354659	0.0438194	0.0389431	0.192134	0.99339	0.0251739	-0.34512	-0.159	0.463933	0.716395
PHETA2_150368	PHETA2	0.0239145	0.0325208	0.0377692	0.0493849	0.0435117	0.0589842	0.0323377	0.0351623	0.192134	0.99339	0.443477	0.38686	0.159	0.904207	0.716395
PRPS1L1_221823	PRPS1L1	0.0231842	0.0334989	0.0349523	0.0453783	0.0388668	0.0530449	0.0318974	0.0244648	0.192134	0.99339	0.530975	0.376614	0.159	0.398094	0.716395
FBXO38_81545	FBXO38	0.0209559	0.0226659	0.0304929	0.0344032	0.0340648	0.0263031	0.0251135	0.0278172	0.192671	0.99339	0.11317	0.174072	0.159	0.991145	0.715183
MYLIP_29116	MYLIP	0.0215633	0.0279298	0.0408165	0.0932307	0.0715179	0.165686	0.0281447	0.063371	0.192671	0.99339	0.373227	1.19165	0.159	0.234826	0.715183
LYRM7_90624	LYRM7	0.0709413	0.0931002	0.113473	0.165536	0.13177	0.209692	0.0953907	0.126291	0.19294	0.99339	0.39216	0.544797	0.159	0.992174	0.714578
ORM2_5005	ORM2	0.0304714	0.0334778	0.0427635	0.0689038	0.0424729	0.0932704	0.0389128	0.0590886	0.19294	0.99339	0.135746	0.688202	0.159	0.543845	0.714578
TEC_7006	TEC	0.0442594	0.0516464	0.0590652	0.0652479	0.0552815	0.041773	0.0534559	0.0616025	0.193479	0.99339	0.222685	0.143624	0.159	0.439676	0.713367
ZFPM1_161882	ZFPM1	0.0751038	0.119502	0.105262	0.153326	0.135496	0.150591	0.0768338	0.183875	0.193479	0.99339	0.670082	0.542611	0.159	0.731214	0.713367
FGF4_2249	FGF4	0.0266289	0.0350796	0.0510464	0.0442285	0.0786739	0.0426148	0.0418624	0.0240451	0.193748	0.99339	0.39764	-0.206833	0.159	0.430932	0.712762
TMEM233_387890	TMEM233	0.0193811	0.026126	0.0281118	0.0387234	0.0342663	0.0393449	0.0262351	0.0356719	0.193748	0.99339	0.430838	0.462031	0.159	0.512383	0.712762
CDCA2_157313	CDCA2	0.0724929	0.105404	0.0972182	0.117818	0.0931951	0.0893197	0.0869233	0.147657	0.194018	0.99339	0.540017	0.277266	0.158	0.938894	0.712157
TCF4_6925	TCF4	0.0126619	0.0194158	0.0275558	0.0314618	0.0688732	0.0417035	0.0158559	0.0312037	0.194018	0.99339	0.616737	0.191245	0.158	0.716845	0.712157
SELENBP1_8991	SELENBP1	0.0962802	0.137455	0.12225	0.154063	0.105601	0.126503	0.100707	0.123634	0.194289	0.99339	0.513644	0.333684	0.158	0.488324	0.711553
EIF4EBP1_1978	EIF4EBP1	0.0833437	0.113158	0.127278	0.177455	0.12707	0.189671	0.124604	0.184772	0.194559	0.99339	0.441197	0.47947	0.158	0.497408	0.710948
LRRK1_79705	LRRK1	0.0229067	0.0256304	0.0322342	0.0341075	0.0352949	0.0236505	0.0268746	0.0220052	0.194559	0.99339	0.162086	0.0814957	0.158	0.992532	0.710948
PRSS23_11098	PRSS23	0.0316099	0.0430447	0.0443917	0.0554899	0.056978	0.0512013	0.0359227	0.0473977	0.194559	0.99339	0.445459	0.321935	0.158	0.990461	0.710948
PRKX_5613	PRKX	0.034599	0.0431344	0.0542811	0.0885559	0.0610271	0.122866	0.0498395	0.0696577	0.194701	0.99339	0.318108	0.706139	0.158	0.789458	0.710633
CEP76_79959	CEP76	0.0178958	0.021333	0.0282403	0.0338176	0.0369755	0.0381318	0.0243372	0.0229155	0.19483	0.99339	0.253463	0.260018	0.158	0.906369	0.710344
CIB2_10518	CIB2	0.0316426	0.0446619	0.0460708	0.0543796	0.0502729	0.0423096	0.036472	0.0560706	0.19483	0.99339	0.497176	0.239213	0.158	0.564859	0.710344
TMEM185A_84548	TMEM185A	0.0413971	0.0597938	0.053093	0.0673645	0.0495851	0.0537714	0.043713	0.0739364	0.194973	0.99339	0.530467	0.343466	0.158	0.00510093	0.710025
C4orf17_84103	C4orf17	0.02446	0.0373952	0.0333792	0.0412821	0.0326997	0.0353034	0.0293633	0.0354195	0.195101	0.99339	0.61243	0.306566	0.158	0.50751	0.70974
SSU72_29101	SSU72	0.999989	1	0.995466	0.998097	0.0316716	0.00619371	0.00026822	9.43845e-05	0.195577	0.99339	1.51082e-05	0.00380795	0.155	0.994484	0.708682
RBP7_116362	RBP7	0.0147349	0.0185518	0.0194281	0.0188392	0.0177469	0.00718949	0.0162156	0.01045	0.196188	0.99339	0.332326	-0.0444064	0.158	0.830139	0.707327
TFAP2B_7021	TFAP2B	0.0327688	0.0409724	0.0617632	0.10403	0.100258	0.169462	0.0506647	0.0703838	0.196188	0.99339	0.322329	0.752175	0.158	0.988884	0.707327
COX6C_1345	COX6C	0.524357	0.630802	0.513382	0.58299	0.266604	0.288706	0.448656	0.487198	0.196461	0.99339	0.266638	0.183436	0.158	0.416142	0.706724
SF3B3_23450	SF3B3	1	1	0.998918	0.99969	0.00525955	0.00136501	6.66475e-05	2.16408e-05	0.196589	0.99339	1.08917e-14	0.00111493	0.148	0.99814	0.70644
HEMGN_55363	HEMGN	0.040326	0.0769481	0.0638537	0.0836136	0.0822734	0.0923707	0.055436	0.0890333	0.196733	0.99339	0.932175	0.388968	0.158	0.373116	0.706122
TOX3_27324	TOX3	0.0314572	0.047615	0.0472094	0.0586184	0.0550259	0.0486639	0.0382649	0.0638995	0.196733	0.99339	0.598027	0.31228	0.158	0.695528	0.706122
FAM187B_148109	FAM187B	0.0433388	0.0510172	0.0603863	0.0826034	0.0583892	0.0904098	0.0530507	0.0438403	0.197006	0.99339	0.235322	0.451979	0.157	0.969599	0.705519
EAF1_85403	EAF1	0.431909	0.650745	0.495987	0.59145	0.338819	0.314642	0.703814	0.536026	0.19728	0.99339	0.591365	0.253953	0.157	0.415804	0.704917
FAM131A_131408	FAM131A	0.0284252	0.041176	0.0383083	0.0537063	0.0402182	0.0540987	0.0307845	0.0376115	0.19728	0.99339	0.534637	0.487436	0.157	0.475402	0.704917
KEL_3792	KEL	0.00956248	0.0127292	0.0142346	0.0171702	0.0186747	0.0167888	0.010794	0.0145379	0.19728	0.99339	0.412686	0.270504	0.157	0.749462	0.704917
R3HDML_140902	R3HDML	0.0202302	0.0226507	0.027522	0.0350776	0.0257391	0.031819	0.021893	0.0233106	0.19728	0.99339	0.163048	0.349964	0.157	0.446924	0.704917
APOD_347	APOD	0.0362151	0.0448638	0.0530096	0.0571578	0.0614738	0.0410422	0.0439146	0.0414768	0.197553	0.99339	0.30896	0.108697	0.157	0.992723	0.704316
OTOP2_92736	OTOP2	0.0911813	0.0982201	0.117727	0.0810062	0.104283	0.0511328	0.106409	0.0814542	0.197553	0.99339	0.10728	-0.539346	-0.157	0.0135225	0.704316
SIRPG_55423	SIRPG	0.0178381	0.0228751	0.0270574	0.0338385	0.0357903	0.0333074	0.022605	0.018043	0.197553	0.99339	0.358821	0.322646	0.157	0.991822	0.704316
SRPX_8406	SRPX	0.0161518	0.0182687	0.0222696	0.0291198	0.0243553	0.030136	0.0179758	0.022416	0.198264	0.99339	0.177677	0.38693	0.157	0.965847	0.702756
MOCOS_55034	MOCOS	0.0156449	0.0217669	0.0233371	0.0320104	0.0303139	0.0357627	0.019239	0.028506	0.198376	0.99339	0.476444	0.455915	0.157	0.858223	0.702511
SBK2_646643	SBK2	0.0346432	0.0473879	0.0489528	0.061971	0.0462272	0.0750693	0.0432006	0.0413778	0.198376	0.99339	0.451946	0.340202	0.157	0.922801	0.702511
TECTB_6975	TECTB	0.0234806	0.0309138	0.0286331	0.0314707	0.0249147	0.0178683	0.0205774	0.027956	0.198376	0.99339	0.396782	0.136326	0.157	0.853274	0.702511
DDI1_414301	DDI1	0.0252594	0.0281446	0.0349157	0.0514078	0.0376804	0.0604613	0.0276394	0.0408891	0.198925	0.99339	0.156033	0.558113	0.157	0.961301	0.70131
SLC2A1_6513	SLC2A1	0.330673	0.525209	0.4167	0.507752	0.320573	0.315087	0.612638	0.537997	0.198925	0.99339	0.667486	0.285116	0.157	0.436626	0.70131
ZBTB16_7704	ZBTB16	0.0205139	0.0241951	0.0293725	0.036782	0.0483745	0.0391086	0.0208461	0.0207852	0.198925	0.99339	0.238115	0.324535	0.157	0.991373	0.70131
DDX6_1656	DDX6	0.922056	0.949791	0.853127	0.898953	0.178686	0.105558	0.136544	0.0957939	0.199476	0.99339	0.0427558	0.0754858	0.157	0.991531	0.700109
PPIG_9360	PPIG	0.0461814	0.0586036	0.067797	0.0731289	0.0683782	0.0516146	0.0634159	0.0602958	0.199476	0.99339	0.343679	0.109221	0.157	0.892112	0.700109
STKLD1_169436	STKLD1	0.0439274	0.0526357	0.0552538	0.0688633	0.0482676	0.0526736	0.047266	0.0731353	0.199752	0.99339	0.26092	0.317661	0.156	0.919576	0.699509
BET1_10282	BET1	0.564928	0.724885	0.53654	0.604716	0.271568	0.283063	0.472899	0.438192	0.200028	0.99339	0.359684	0.172572	0.156	0.805743	0.698909
C22orf42_150297	C22orf42	0.0144152	0.0147758	0.0176868	0.0208856	0.0147784	0.0136059	0.0143892	0.0220628	0.200305	0.99339	0.0356492	0.239829	0.156	0.137948	0.698309
CHAD_1101	CHAD	0.101461	0.129137	0.12966	0.142273	0.104138	0.0916364	0.113427	0.089666	0.200305	0.99339	0.347978	0.13393	0.156	0.65792	0.698309
LMAN1L_79748	LMAN1L	0.0148424	0.0187262	0.0232642	0.0332477	0.0278784	0.0422593	0.0204998	0.0259834	0.200305	0.99339	0.33533	0.515144	0.156	0.972174	0.698309
DAZAP1_26528	DAZAP1	0.152678	0.225052	0.21184	0.288662	0.201751	0.259051	0.243492	0.339067	0.200581	0.99339	0.55977	0.446407	0.156	0.741053	0.69771
FAM193B_54540	FAM193B	0.107586	0.128953	0.169862	0.221063	0.17424	0.195071	0.201013	0.294903	0.200581	0.99339	0.261355	0.380097	0.156	0.794797	0.69771
FAM71E1_112703	FAM71E1	0.0111948	0.0144662	0.0192149	0.0301475	0.0350094	0.0494921	0.0153829	0.020305	0.200581	0.99339	0.369858	0.649812	0.156	0.14044	0.69771
RSPO4_343637	RSPO4	0.0191461	0.0251911	0.0302771	0.033643	0.0421671	0.0323566	0.0239904	0.0304546	0.200858	0.99339	0.395862	0.152076	0.156	0.566092	0.697111
MAGEB2_4113	MAGEB2	0.0107688	0.0133808	0.0151626	0.0159095	0.0163277	0.0100118	0.0125471	0.0122662	0.201875	0.99339	0.313306	0.0693695	0.156	0.48691	0.694917
ZNF324_25799	ZNF324	0.0366164	0.0408737	0.0480769	0.0715295	0.042652	0.083069	0.0403796	0.054299	0.201969	0.99339	0.158683	0.573194	0.156	0.876421	0.694716
ALDH16A1_126133	ALDH16A1	0.018684	0.023487	0.0258824	0.0300665	0.0274071	0.0238075	0.0229488	0.0235108	0.202247	0.99339	0.330056	0.216182	0.156	0.869921	0.694118
DELE1_9812	DELE1	0.0270105	0.0326163	0.0362835	0.0419479	0.0405675	0.0306611	0.0299661	0.0348372	0.202247	0.99339	0.272073	0.209285	0.156	0.692989	0.694118
ANKRD12_23253	ANKRD12	0.019769	0.0252823	0.0298297	0.0298265	0.0396856	0.0206085	0.0226647	0.024897	0.202526	0.99339	0.354888	-0.000151671	0.155	0.52244	0.69352
BSG_682	BSG	0.0816016	0.114452	0.129013	0.14973	0.13673	0.11887	0.13047	0.174235	0.202526	0.99339	0.48807	0.214845	0.155	0.114804	0.69352
DLX2_1746	DLX2	0.0556492	0.0569598	0.0746275	0.0596886	0.0672944	0.0497447	0.0618522	0.0543749	0.202526	0.99339	0.0335816	-0.322252	-0.155	0.082844	0.69352
GRHL3_57822	GRHL3	0.0209588	0.0257253	0.0277525	0.0300174	0.0251541	0.0183359	0.0219887	0.0224721	0.202526	0.99339	0.295632	0.113177	0.155	0.34968	0.69352
PINX1_54984	PINX1	0.0802141	0.121508	0.134053	0.184746	0.151363	0.172143	0.132387	0.269926	0.202526	0.99339	0.59913	0.462738	0.155	0.785976	0.69352
ZNF283_284349	ZNF283	0.0625424	0.0833537	0.107443	0.137075	0.125387	0.128099	0.107886	0.182894	0.202526	0.99339	0.414412	0.351389	0.155	0.835875	0.69352
HLA-C_3107	HLA-C	0.304751	0.385935	0.338273	0.391075	0.223163	0.210785	0.349748	0.262474	0.202804	0.99339	0.340727	0.209257	0.155	0.84079	0.692923
RNPEP_6051	RNPEP	0.0598384	0.0967123	0.0879313	0.101498	0.0909616	0.0876887	0.0832678	0.0860181	0.203084	0.99339	0.692629	0.207001	0.155	0.250403	0.692325
SIRT7_51547	SIRT7	0.0834284	0.0999413	0.122687	0.155547	0.120409	0.142494	0.123436	0.173102	0.203084	0.99339	0.260543	0.342364	0.155	0.685621	0.692325
MCCD1_401250	MCCD1	0.415992	0.485923	0.425258	0.477871	0.195978	0.239397	0.279556	0.397139	0.203363	0.99339	0.224171	0.168285	0.155	0.597563	0.691728
PLAAT4_5920	PLAAT4	0.0121893	0.0179569	0.0243824	0.0316506	0.0395834	0.0457946	0.0205031	0.0266541	0.203363	0.99339	0.558921	0.376393	0.155	0.747412	0.691728
TNFRSF17_608	TNFRSF17	0.0412674	0.0473082	0.0496065	0.0605859	0.0353791	0.0455016	0.0374103	0.0455988	0.203363	0.99339	0.197088	0.288454	0.155	0.738818	0.691728
GUCY2F_2986	GUCY2F	0.00960006	0.0137004	0.0153447	0.0228602	0.0187127	0.0330439	0.013419	0.0190242	0.203558	0.99339	0.5131	0.575097	0.155	0.720614	0.691311
ARHGEF33_100271715	ARHGEF33	0.104425	0.132799	0.130801	0.145019	0.105542	0.0923589	0.113469	0.107145	0.203643	0.99339	0.346786	0.148862	0.155	0.971369	0.691131
EHF_26298	EHF	0.0306454	0.0333255	0.0466627	0.0792623	0.064267	0.129428	0.035449	0.0508214	0.203643	0.99339	0.120954	0.764366	0.155	0.621243	0.691131
BARX1_56033	BARX1	0.0367754	0.049749	0.050375	0.0492309	0.0490041	0.0262363	0.0446804	0.0225401	0.203923	0.99339	0.435928	-0.0331423	0.155	0.0770439	0.690534
INPP4B_8821	INPP4B	0.0213188	0.0220024	0.0281006	0.0197064	0.0256404	0.010667	0.0228566	0.018782	0.203923	0.99339	0.0455319	-0.511936	-0.155	0.234078	0.690534
DCX_1641	DCX	0.011184	0.0148999	0.0147367	0.0171559	0.0136831	0.0146602	0.0115134	0.00857198	0.204121	0.99339	0.413866	0.219295	0.155	0.240287	0.690112
SCRG1_11341	SCRG1	0.0185061	0.0238337	0.023638	0.0262137	0.0214119	0.0162641	0.0191893	0.028295	0.204203	0.99339	0.365001	0.149212	0.155	0.126707	0.689938
UPK2_7379	UPK2	0.0450518	0.0630974	0.0731892	0.0778866	0.0868757	0.0599289	0.067225	0.0809261	0.204203	0.99339	0.485994	0.0897445	0.155	0.892442	0.689938
ABCB10_23456	ABCB10	0.145221	0.184339	0.190201	0.21546	0.16276	0.137806	0.19769	0.213258	0.204484	0.99339	0.344104	0.1799	0.155	0.948384	0.689342
ATXN7L3_56970	ATXN7L3	0.229542	0.255716	0.292415	0.362532	0.254643	0.290004	0.401491	0.47125	0.204484	0.99339	0.155781	0.310092	0.155	0.460997	0.689342
RP1L1_94137	RP1L1	0.0191023	0.0202745	0.0258975	0.0357745	0.0265851	0.0308888	0.0224082	0.0429761	0.204484	0.99339	0.0859199	0.466121	0.155	0.800572	0.689342
BRCC3_79184	BRCC3	0.0226565	0.0276561	0.0384742	0.059144	0.0564072	0.0762601	0.0351414	0.0707813	0.204686	0.99339	0.287671	0.62034	0.155	0.843851	0.688913
CALML3_810	CALML3	0.00979732	0.01231	0.016291	0.0243761	0.0241957	0.033929	0.0131274	0.0215739	0.204764	0.99339	0.32937	0.581395	0.155	0.957691	0.688746
CLEC16A_23274	CLEC16A	0.0221594	0.0318668	0.03748	0.0500509	0.051477	0.0715415	0.0317361	0.0259628	0.204764	0.99339	0.524137	0.417276	0.155	0.803199	0.688746
LY6E_4061	LY6E	0.029523	0.0362828	0.048814	0.0536672	0.0591487	0.0558384	0.0436817	0.0366365	0.204764	0.99339	0.297446	0.136747	0.155	0.680636	0.688746
NAA80_24142	NAA80	0.0634167	0.106754	0.0871514	0.112134	0.0774186	0.0881858	0.0812938	0.118393	0.204764	0.99339	0.751356	0.363634	0.155	0.121497	0.688746
SYT3_84258	SYT3	0.050685	0.0586719	0.0631226	0.07494	0.0554696	0.0560741	0.0516847	0.0543939	0.204764	0.99339	0.211111	0.247578	0.155	0.969498	0.688746
MAGEB16_139604	MAGEB16	0.0284376	0.0424157	0.0358828	0.0516538	0.0297928	0.0442377	0.0310401	0.062532	0.204968	0.99339	0.5768	0.525583	0.155	0.428563	0.688313
SIRT3_23410	SIRT3	0.0321401	0.0435466	0.0438462	0.0545626	0.0440835	0.0454022	0.0371151	0.0588195	0.205046	0.99339	0.438184	0.315461	0.155	0.646333	0.68815
CYP11A1_1583	CYP11A1	0.0546448	0.0776286	0.0721629	0.0922313	0.0638541	0.0773184	0.0601642	0.0828451	0.205327	0.99339	0.506503	0.353999	0.155	0.85316	0.687554
CRHBP_1393	CRHBP	0.0517623	0.0780797	0.0698541	0.0735192	0.0621504	0.0391639	0.065539	0.0727014	0.205609	0.99339	0.593045	0.073775	0.154	0.178167	0.686959
SLC12A2_6558	SLC12A2	0.0167974	0.0230448	0.0314333	0.0353722	0.0483021	0.0306575	0.0255056	0.0531863	0.205891	0.99339	0.456205	0.170323	0.154	0.706094	0.686364
VKORC1_79001	VKORC1	0.0343569	0.0470267	0.0470248	0.0543404	0.0461955	0.0485456	0.0430609	0.0343126	0.205891	0.99339	0.452878	0.208602	0.154	0.921906	0.686364
KRTAP19-8_728299	KRTAP19-8	0.0830476	0.104403	0.100884	0.139286	0.0756568	0.141186	0.0889707	0.075876	0.206173	0.99339	0.330158	0.46535	0.154	0.723521	0.685769
SLC35F3_148641	SLC35F3	0.0448742	0.0578671	0.0654297	0.092725	0.0667455	0.0915399	0.0566791	0.0912365	0.206173	0.99339	0.366858	0.503012	0.154	0.758207	0.685769
HAPLN4_404037	HAPLN4	0.14279	0.162796	0.18786	0.231287	0.164273	0.179207	0.193375	0.235987	0.206738	0.99339	0.189175	0.300027	0.154	0.676531	0.684579
HNF4G_3174	HNF4G	0.0221948	0.0317776	0.0349504	0.0371211	0.0538769	0.0319976	0.0277009	0.0337394	0.206738	0.99339	0.51779	0.086929	0.154	0.514547	0.684579
PPEF1_5475	PPEF1	0.0056392	0.00709791	0.00926094	0.0133459	0.0124624	0.0168779	0.00705561	0.00999314	0.206954	0.99339	0.331903	0.52717	0.154	0.583382	0.684126
ENDOD1_23052	ENDOD1	0.0312156	0.0446933	0.0480186	0.0580361	0.0555207	0.0520023	0.0384074	0.0435426	0.207021	0.99339	0.51779	0.273356	0.154	0.990538	0.683985
LDLRAD3_143458	LDLRAD3	0.0216363	0.0247816	0.0309127	0.0297777	0.0335726	0.01493	0.023403	0.0194734	0.207305	0.99339	0.195817	-0.05397	0.154	0.428145	0.683391
ME2_4200	ME2	0.0290299	0.0351049	0.0525256	0.0490467	0.084038	0.0392616	0.0443302	0.0446211	0.207305	0.99339	0.274131	-0.0988669	0.154	0.930752	0.683391
KATNBL1_79768	KATNBL1	0.0199168	0.0277275	0.0288566	0.029603	0.0306611	0.01932	0.0255649	0.0157761	0.207872	0.99339	0.477328	0.0368435	0.154	0.91167	0.682204
AANAT_15	AANAT	0.0791465	0.0918935	0.101783	0.119225	0.0845838	0.0874579	0.0834125	0.100474	0.208726	0.99339	0.215436	0.228188	0.153	0.961795	0.680424
FBXO31_79791	FBXO31	0.0283325	0.0430696	0.0399034	0.0500812	0.0387615	0.0419348	0.0369323	0.0534043	0.208726	0.99339	0.604214	0.327758	0.153	0.813271	0.680424
ISG15_9636	ISG15	0.0509184	0.0679985	0.0824513	0.118486	0.116722	0.191429	0.0597604	0.06578	0.209011	0.99339	0.417317	0.523099	0.153	0.473953	0.679832
KCNK10_54207	KCNK10	0.0161465	0.0216007	0.0210922	0.0281663	0.019358	0.0268966	0.0173872	0.0238227	0.209011	0.99339	0.419861	0.41726	0.153	0.840217	0.679832
ENOX2_10495	ENOX2	0.00949276	0.0105184	0.0126123	0.0147209	0.0108896	0.0104716	0.0101222	0.00944429	0.209241	0.99339	0.148011	0.223031	0.153	0.302471	0.679353
TYR_7299	TYR	0.0181354	0.0253145	0.0250315	0.028705	0.0305037	0.0203178	0.0174177	0.0313592	0.209582	0.99339	0.481156	0.197556	0.153	0.936082	0.678647
C21orf62_56245	C21orf62	0.0177856	0.0217921	0.0254048	0.0334684	0.0284634	0.0394041	0.0225849	0.0160498	0.209868	0.99339	0.293095	0.397697	0.153	0.983158	0.678055
HEY2_23493	HEY2	0.0147612	0.0204547	0.021276	0.0256403	0.0223599	0.0206772	0.017268	0.0271643	0.209868	0.99339	0.470619	0.269183	0.153	0.703783	0.678055
SCN4B_6330	SCN4B	0.028696	0.0391901	0.0382548	0.0466368	0.0348739	0.0374593	0.0310605	0.0385128	0.209868	0.99339	0.449639	0.285829	0.153	0.938218	0.678055
TMEM62_80021	TMEM62	0.0347812	0.0457374	0.0457598	0.0549067	0.0423663	0.0494876	0.0390308	0.038908	0.209868	0.99339	0.395065	0.262899	0.153	0.937819	0.678055
NR0B1_190	NR0B1	0.0298571	0.0412123	0.0394187	0.0495106	0.0381076	0.0455393	0.0352369	0.039497	0.210103	0.99339	0.465004	0.328856	0.153	0.448301	0.677567
SPTBN5_51332	SPTBN5	0.0602571	0.0802871	0.0744135	0.0843559	0.0589475	0.0528789	0.0617002	0.0616594	0.210154	0.99339	0.414035	0.180925	0.153	0.295926	0.677463
MRPL4_51073	MRPL4	0.832286	0.906647	0.723047	0.748248	0.265838	0.320055	0.35213	0.204532	0.21044	0.99339	0.123461	0.0494272	0.153	0.842417	0.676871
NPR3_4883	NPR3	0.0161096	0.0174739	0.0250175	0.0305521	0.0316485	0.0276795	0.0204371	0.0277337	0.211014	0.99339	0.117278	0.288334	0.153	0.792092	0.675689
SRSF6_6431	SRSF6	0.692779	0.744572	0.642078	0.70288	0.240811	0.224959	0.374419	0.227099	0.211014	0.99339	0.104017	0.130532	0.153	0.345574	0.675689
RNF43_54894	RNF43	0.0171905	0.0239986	0.0252049	0.0315284	0.0267293	0.0268814	0.0229839	0.0337267	0.211589	0.99339	0.481337	0.322949	0.152	0.456142	0.674507
KRTAP1-4_728255	KRTAP1-4	0.0287553	0.0425389	0.0457956	0.0557982	0.0551068	0.0483266	0.0419494	0.0661289	0.212165	0.99339	0.564957	0.285009	0.152	0.830699	0.673326
RRAS2_22800	RRAS2	0.0470005	0.0554881	0.0786082	0.0757861	0.0979049	0.0527452	0.07037	0.076268	0.212453	0.99339	0.239502	-0.0527461	0.152	0.958279	0.672736
FAM120C_54954	FAM120C	0.0237986	0.0321755	0.0337942	0.036368	0.0366743	0.0297297	0.029585	0.0261085	0.212705	0.99339	0.435089	0.105895	0.152	0.249296	0.672221
GORASP2_26003	GORASP2	0.0239409	0.0397357	0.0503803	0.0578077	0.0828669	0.0618589	0.0382405	0.0612694	0.213031	0.99339	0.730958	0.198403	0.152	0.961114	0.671557
ULK2_9706	ULK2	0.0411654	0.0531587	0.0559302	0.0692834	0.0501574	0.0562859	0.0514342	0.0659734	0.213031	0.99339	0.368875	0.308882	0.152	0.908523	0.671557
PBRM1_55193	PBRM1	0.0941642	0.155183	0.154493	0.210031	0.161359	0.19494	0.176038	0.294739	0.21332	0.99339	0.720722	0.443068	0.152	0.993687	0.670968
NAT1_9	NAT1	0.0182051	0.0198419	0.0252166	0.0278132	0.024085	0.0205316	0.0203918	0.0179817	0.21361	0.99339	0.124206	0.141394	0.152	0.989358	0.670378
SLC25A2_83884	SLC25A2	0.057204	0.0708903	0.0728371	0.0805267	0.0591914	0.0507599	0.0682256	0.0328482	0.21361	0.99339	0.309471	0.144793	0.152	0.972919	0.670378
ASH2L_9070	ASH2L	0.396603	0.516682	0.424769	0.504247	0.282913	0.311137	0.485209	0.495269	0.21419	0.99339	0.381582	0.247451	0.152	0.272454	0.669201
ZWILCH_55055	ZWILCH	0.128103	0.195983	0.20149	0.232493	0.204375	0.19135	0.213995	0.220994	0.21448	0.99339	0.613424	0.206477	0.151	0.788671	0.668612
MON1B_22879	MON1B	0.0215257	0.0318675	0.0301961	0.0397757	0.0285353	0.0419532	0.0266551	0.0283033	0.214771	0.99339	0.566024	0.397526	0.151	0.882431	0.668024
CLTC_1213	CLTC	0.985939	0.994388	0.962687	0.978444	0.092555	0.0390796	0.0354528	0.0260163	0.214903	0.99339	0.0123116	0.0234219	0.151	0.968232	0.667757
KLHL25_64410	KLHL25	0.0497804	0.0595735	0.0696902	0.085248	0.0707118	0.105562	0.0556773	0.0631859	0.215062	0.99339	0.259094	0.290711	0.151	0.0914313	0.667436
CFAP126_257177	CFAP126	0.0426887	0.0524643	0.0561069	0.0594332	0.0498027	0.0385796	0.0503833	0.0368131	0.215353	0.99339	0.297485	0.0830904	0.151	0.252838	0.666848
MMD2_221938	MMD2	0.0274819	0.0343368	0.038342	0.0402834	0.0373655	0.0261323	0.0310581	0.0320725	0.215353	0.99339	0.321274	0.0712606	0.151	0.819581	0.666848
NAB1_4664	NAB1	0.0166999	0.0212359	0.0266516	0.0323376	0.0394079	0.0406207	0.0197457	0.0217161	0.215353	0.99339	0.346665	0.27899	0.151	0.425536	0.666848
SCAMP2_10066	SCAMP2	0.0269865	0.0318172	0.0343988	0.0479689	0.0296723	0.0631418	0.0267803	0.0275131	0.215353	0.99339	0.237565	0.479738	0.151	0.938155	0.666848
SCG2_7857	SCG2	0.03563	0.0409504	0.0486512	0.0508725	0.0480296	0.0331966	0.0412097	0.0287178	0.215937	0.99339	0.200786	0.0644123	0.151	0.835026	0.665673
FGF5_2250	FGF5	0.0303517	0.039062	0.0425844	0.0525619	0.0495698	0.0490572	0.0342352	0.0356796	0.216229	0.99339	0.363986	0.303693	0.151	0.943189	0.665086
GABBR1_2550	GABBR1	0.0328386	0.0482879	0.0502205	0.05511	0.0606391	0.0407027	0.041625	0.0615439	0.216229	0.99339	0.556271	0.134038	0.151	0.197439	0.665086
UGT1A9_54600	UGT1A9	0.0407501	0.0548416	0.0558761	0.0613057	0.053427	0.0408863	0.0508545	0.0599695	0.216229	0.99339	0.428466	0.133789	0.151	0.838322	0.665086
KLHL7_55975	KLHL7	0.0368654	0.0587742	0.0597589	0.0662876	0.0755287	0.0557005	0.0544723	0.0634914	0.216521	0.99339	0.672917	0.149585	0.151	0.842776	0.664499
PLXNA4_91584	PLXNA4	0.02234	0.0271214	0.0308069	0.0357648	0.0311325	0.0282905	0.0250618	0.0219622	0.216521	0.99339	0.279801	0.215289	0.151	0.780159	0.664499
PMPCB_9512	PMPCB	0.990037	0.995423	0.977956	0.986732	0.0376798	0.0230541	0.029489	0.0143823	0.216593	0.99339	0.00782695	0.0128882	0.151	0.993386	0.664356
RBM19_9904	RBM19	0.957864	0.963841	0.940412	0.954737	0.0749389	0.0406213	0.0390216	0.0242008	0.216814	0.99339	0.00897392	0.0218108	0.151	0.758833	0.663912
SEMA3G_56920	SEMA3G	0.0559408	0.0709212	0.0737822	0.0826225	0.0648715	0.0563066	0.0691546	0.0521056	0.216814	0.99339	0.342318	0.163261	0.151	0.953072	0.663912
CENPH_64946	CENPH	0.585388	0.606514	0.546024	0.619786	0.245514	0.233338	0.375591	0.283022	0.217107	0.99339	0.0511496	0.182804	0.151	0.824236	0.663326
DEXI_28955	DEXI	0.640496	0.694505	0.60313	0.658601	0.245366	0.258016	0.393903	0.322974	0.217107	0.99339	0.116796	0.126935	0.151	0.55081	0.663326
HOXA5_3202	HOXA5	0.0424329	0.0474132	0.0594826	0.0673258	0.056372	0.0463231	0.0497601	0.0770373	0.217107	0.99339	0.160105	0.178691	0.151	0.832107	0.663326
MRFAP1L1_114932	MRFAP1L1	0.0394937	0.0500256	0.0602366	0.071088	0.0703371	0.0776317	0.0485865	0.0466725	0.217107	0.99339	0.341044	0.238967	0.151	0.970813	0.663326
IL4R_3566	IL4R	0.0274148	0.02874	0.0402	0.0419242	0.0516768	0.0295331	0.0348732	0.0377589	0.2174	0.99339	0.0681052	0.0605858	0.15	0.898769	0.66274
PLEKHB1_58473	PLEKHB1	0.117656	0.119085	0.147386	0.112604	0.117134	0.0785763	0.119273	0.0873387	0.2174	0.99339	0.0174119	-0.388338	-0.15	0.354287	0.66274
HDDC3_374659	HDDC3	0.0368728	0.0431919	0.0550255	0.0673118	0.064786	0.0657025	0.0482893	0.0582074	0.217694	0.99339	0.228205	0.290759	0.15	0.795474	0.662154
LZTS2_84445	LZTS2	0.0236261	0.0296237	0.0330443	0.0423006	0.0356039	0.0422902	0.029322	0.0379813	0.217988	0.99339	0.326371	0.356278	0.15	0.0434755	0.661568
RNF113B_140432	RNF113B	0.0253637	0.0320852	0.035616	0.0413819	0.0365854	0.0357752	0.0291297	0.0206387	0.217988	0.99339	0.339143	0.216477	0.15	0.634777	0.661568
CEP89_84902	CEP89	0.040202	0.0490165	0.0553122	0.0578957	0.0530758	0.03793	0.0512185	0.0320368	0.218282	0.99339	0.286001	0.0658591	0.15	0.99332	0.660982
SPANXN2_494119	SPANXN2	0.103819	0.111566	0.146889	0.206577	0.146242	0.21196	0.176147	0.260066	0.218571	0.99339	0.103824	0.491953	0.15	0.739374	0.660407
WDR75_84128	WDR75	0.981299	0.988988	0.968323	0.981569	0.0512174	0.0231093	0.0338396	0.0189241	0.218572	0.99339	0.01126	0.0196024	0.15	0.90921	0.660405
GPIHBP1_338328	GPIHBP1	0.090094	0.111071	0.108939	0.131322	0.0884659	0.102759	0.0954723	0.10507	0.218576	0.99339	0.301973	0.26958	0.15	0.893333	0.660397
RSRC1_51319	RSRC1	0.0385133	0.0459499	0.0598353	0.0951806	0.066727	0.124398	0.0554577	0.0611911	0.218576	0.99339	0.254705	0.66967	0.15	0.81663	0.660397
H2AP_25763	H2AP	0.00709323	0.00889628	0.00905272	0.0121571	0.00742395	0.0142812	0.00735153	0.0078381	0.219164	0.99339	0.326758	0.425373	0.15	0.629012	0.659231
CLU_1191	CLU	0.023653	0.0239374	0.0300771	0.0377256	0.0257433	0.0279706	0.0242536	0.0466577	0.219166	0.99339	0.0172415	0.32688	0.15	0.555255	0.659227
HNRNPF_3185	HNRNPF	0.177418	0.227686	0.242813	0.304891	0.212276	0.269381	0.276286	0.211539	0.219166	0.99339	0.359893	0.328449	0.15	0.262801	0.659227
MNDA_4332	MNDA	0.0328587	0.0393238	0.0438393	0.0582197	0.0453562	0.057359	0.0350179	0.0427845	0.219166	0.99339	0.259124	0.409283	0.15	0.984181	0.659227
NR4A3_8013	NR4A3	0.025894	0.0352916	0.0363476	0.0569558	0.036101	0.0796195	0.0304163	0.0334082	0.219166	0.99339	0.446708	0.647983	0.15	0.859109	0.659227
STYK1_55359	STYK1	0.02027	0.020657	0.0284841	0.0187803	0.0315832	0.00949487	0.0225119	0.0138095	0.219166	0.99339	0.0272862	-0.600938	-0.15	0.3707	0.659227
HIGD2A_192286	HIGD2A	0.426429	0.551816	0.440527	0.502633	0.214459	0.238307	0.31931	0.395374	0.219461	0.99339	0.371883	0.190276	0.15	0.450682	0.658642
MX2_4600	MX2	0.0144406	0.017929	0.0211956	0.0208145	0.0222028	0.0127815	0.0169726	0.0133546	0.219461	0.99339	0.312161	-0.0261777	0.15	0.951097	0.658642
TMEM131_23505	TMEM131	0.0587031	0.0669016	0.0951263	0.10792	0.112799	0.0923941	0.0903047	0.117525	0.219461	0.99339	0.188604	0.182052	0.15	0.752183	0.658642
TPPP3_51673	TPPP3	0.0395008	0.0507755	0.0528984	0.0688476	0.0514541	0.0590907	0.045657	0.0762203	0.219757	0.99339	0.36225	0.380182	0.15	0.978871	0.658058
OPHN1_4983	OPHN1	0.0250223	0.028492	0.0333033	0.0390496	0.041285	0.0329365	0.0257463	0.0236132	0.220056	0.99339	0.187341	0.22964	0.15	0.917524	0.657468
C6orf118_168090	C6orf118	0.0160739	0.0239293	0.0229036	0.0240754	0.0269423	0.0161028	0.0194926	0.0216645	0.220645	0.99339	0.574054	0.0719809	0.149	0.314115	0.656306
CCBE1_147372	CCBE1	0.0257699	0.029907	0.03984	0.0712732	0.0547109	0.0898502	0.0309003	0.06949	0.220645	0.99339	0.214797	0.839141	0.149	0.97047	0.656306
PPL_5493	PPL	0.127193	0.159963	0.162902	0.179974	0.131844	0.120827	0.147374	0.0918183	0.220645	0.99339	0.330718	0.143783	0.149	0.996522	0.656306
CEP120_153241	CEP120	0.0338772	0.0438512	0.0727341	0.0924212	0.113135	0.10675	0.0582632	0.103545	0.220942	0.99339	0.372302	0.345592	0.149	0.783122	0.655722
PAX2_5076	PAX2	0.0476811	0.0600266	0.0586898	0.0690434	0.0463723	0.0481864	0.0509762	0.0435841	0.220942	0.99339	0.332185	0.234395	0.149	0.902393	0.655722
PSCA_8000	PSCA	0.0125654	0.0197235	0.020735	0.0211481	0.0279231	0.0170907	0.0168419	0.0168246	0.220942	0.99339	0.650462	0.0284599	0.149	0.187653	0.655722
EIF5B_9669	EIF5B	0.419511	0.534785	0.420786	0.476121	0.226481	0.19446	0.355744	0.269016	0.221239	0.99339	0.350253	0.178244	0.149	0.560891	0.655139
FBN1_2200	FBN1	0.0243304	0.0326604	0.0341007	0.0482498	0.0343648	0.0628819	0.0321026	0.0321463	0.221239	0.99339	0.424781	0.500723	0.149	0.513476	0.655139
DUOXA2_405753	DUOXA2	0.0662601	0.0953201	0.086738	0.105055	0.0775891	0.0784056	0.0816154	0.122633	0.221536	0.99339	0.524641	0.276407	0.149	0.659082	0.654555
MOB2_81532	MOB2	0.030245	0.0474571	0.0548972	0.0816484	0.071757	0.0939251	0.0547738	0.114293	0.221536	0.99339	0.649928	0.572693	0.149	0.988913	0.654555
FTCD_10841	FTCD	0.071882	0.102876	0.0990457	0.121511	0.096481	0.102066	0.0862572	0.126471	0.222132	0.99339	0.517207	0.294919	0.149	0.619372	0.65339
TMEM202_338949	TMEM202	0.0149506	0.0173689	0.0221004	0.0248576	0.0252234	0.021228	0.0186693	0.0211019	0.222132	0.99339	0.216307	0.169614	0.149	0.825331	0.65339
TMEM35A_59353	TMEM35A	0.0147614	0.0180352	0.0213778	0.0219146	0.0222254	0.0141823	0.016918	0.0139627	0.222146	0.99339	0.288986	0.0357784	0.149	0.501594	0.653362
PCGF2_7703	PCGF2	0.157711	0.174475	0.187749	0.147797	0.132665	0.104094	0.158961	0.16588	0.223027	0.99339	0.145736	-0.345184	-0.149	0.136413	0.651643
PRSS55_203074	PRSS55	0.0317367	0.0406539	0.0454577	0.0500131	0.0474337	0.0381456	0.0352093	0.0410315	0.223326	0.99339	0.357242	0.137781	0.149	0.889853	0.651061
PTGS1_5742	PTGS1	0.0175932	0.0219242	0.0227846	0.0247035	0.0202074	0.01561	0.0176237	0.0115845	0.223326	0.99339	0.317508	0.11666	0.149	0.672912	0.651061
GABRQ_55879	GABRQ	0.0147776	0.0179256	0.0186956	0.0226161	0.0155162	0.0164041	0.0143803	0.0220119	0.223347	0.99339	0.278608	0.274647	0.149	0.830423	0.65102
IPO5_3843	IPO5	0.124808	0.131622	0.189063	0.271299	0.186444	0.277129	0.21609	0.368833	0.223625	0.99339	0.0766915	0.521018	0.148	0.99214	0.65048
NAV1_89796	NAV1	0.103021	0.140072	0.137389	0.151837	0.118578	0.105661	0.139916	0.1197	0.223625	0.99339	0.443231	0.144255	0.148	0.951097	0.65048
TRIM40_135644	TRIM40	0.0423301	0.0525141	0.0569687	0.0604904	0.0527058	0.0358623	0.0479786	0.0615251	0.223625	0.99339	0.311023	0.0865348	0.148	0.2844	0.65048
ZBTB6_10773	ZBTB6	0.0257977	0.0357425	0.0357942	0.0414395	0.0355477	0.0320114	0.0295768	0.0388043	0.223625	0.99339	0.470399	0.21128	0.148	0.563025	0.65048
GABRP_2568	GABRP	0.0197322	0.0254439	0.0291625	0.030583	0.0307359	0.0219038	0.0253179	0.0275554	0.223925	0.99339	0.366767	0.0686179	0.148	0.422756	0.649898
NCOA1_8648	NCOA1	0.0718617	0.0933077	0.09281	0.111232	0.0798265	0.0808548	0.0817383	0.0990267	0.223925	0.99339	0.376774	0.261218	0.148	0.920814	0.649898
TPGS1_91978	TPGS1	0.0829429	0.123854	0.118821	0.153778	0.111966	0.163553	0.111915	0.1287	0.223925	0.99339	0.578445	0.372059	0.148	0.841971	0.649898
XYLT1_64131	XYLT1	0.0314749	0.038208	0.0415198	0.0460659	0.0355356	0.0303608	0.032429	0.0337562	0.223925	0.99339	0.279672	0.149902	0.148	0.895739	0.649898
SCN3B_55800	SCN3B	0.0339797	0.0489427	0.048218	0.0454987	0.0494467	0.0238717	0.0419224	0.0240597	0.224525	0.99339	0.526421	-0.083746	0.148	0.907688	0.648736
AMD1_262	AMD1	0.570903	0.753726	0.554663	0.625263	0.274217	0.287135	0.455979	0.538841	0.225728	0.99339	0.400794	0.172853	0.148	0.0329516	0.646415
ADGRF4_221393	ADGRF4	0.0202454	0.0257226	0.0288929	0.0292338	0.0320076	0.0196432	0.0234167	0.0210454	0.22603	0.99339	0.345441	0.0169205	0.148	0.292059	0.645835
ANKRD49_54851	ANKRD49	0.547637	0.656488	0.515233	0.606612	0.318348	0.255282	0.608464	0.374706	0.22603	0.99339	0.26155	0.235548	0.148	0.442836	0.645835
MAP1LC3B2_643246	MAP1LC3B2	0.147783	0.238676	0.19574	0.249873	0.173242	0.207305	0.221457	0.308751	0.22603	0.99339	0.691574	0.352255	0.148	0.506717	0.645835
SLC25A20_788	SLC25A20	0.102234	0.109704	0.126257	0.166188	0.0994789	0.135027	0.11594	0.198482	0.22603	0.99339	0.101737	0.396458	0.148	0.713256	0.645835
RARRES1_5918	RARRES1	0.0165605	0.0256496	0.0271029	0.0263223	0.0328495	0.0182738	0.0228639	0.0187093	0.226936	0.99339	0.631188	-0.0421614	0.147	0.830448	0.644097
TMEM210_100505993	TMEM210	0.0346131	0.0564515	0.0473047	0.0543462	0.0466437	0.0394766	0.0426955	0.0530362	0.226936	0.99339	0.705692	0.200194	0.147	0.414638	0.644097
GLMP_112770	GLMP	0.0503201	0.0698741	0.0779905	0.100601	0.0873431	0.110572	0.070872	0.0844547	0.227239	0.99339	0.473622	0.367281	0.147	0.806251	0.643518
ARSI_340075	ARSI	0.0463582	0.0545706	0.0589951	0.0756938	0.0534211	0.0850313	0.0488279	0.0340749	0.227845	0.99339	0.235299	0.359579	0.147	0.980124	0.64236
TBX20_57057	TBX20	0.0122857	0.0142967	0.0196311	0.0270128	0.0342812	0.0416444	0.0143187	0.0234785	0.227845	0.99339	0.218704	0.460502	0.147	0.31239	0.64236
YIPF4_84272	YIPF4	0.0242545	0.0321202	0.0408796	0.0498461	0.0543216	0.0506657	0.0372566	0.0556382	0.227845	0.99339	0.405229	0.2861	0.147	0.96436	0.64236
CABCOCO1_219621	CABCOCO1	0.0740839	0.0758302	0.103857	0.0714198	0.103708	0.0497555	0.0945591	0.0712393	0.228452	0.99339	0.0336126	-0.540198	-0.147	0.126043	0.641204
IRS2_8660	IRS2	0.265429	0.297834	0.352576	0.435798	0.289298	0.334481	0.424474	0.593948	0.228452	0.99339	0.166182	0.305725	0.147	0.0189727	0.641204
ZNF20_7568	ZNF20	0.0640081	0.0879373	0.0811625	0.0882442	0.0720399	0.0536906	0.076664	0.0840627	0.228452	0.99339	0.458221	0.120687	0.147	0.703812	0.641204
GALNT8_26290	GALNT8	0.0137138	0.016403	0.0176931	0.0198519	0.016152	0.0153385	0.0135333	0.00929819	0.228757	0.99339	0.258325	0.166094	0.147	0.270821	0.640626
RAB2A_5862	RAB2A	0.0365632	0.0498344	0.0594734	0.0704189	0.0769386	0.0667232	0.0545867	0.0659904	0.229061	0.99339	0.44675	0.243718	0.147	0.989857	0.640049
NTMT2_149281	NTMT2	0.0621819	0.0938234	0.0864821	0.122728	0.0833678	0.145421	0.0822097	0.107249	0.229366	0.99339	0.593453	0.504987	0.147	0.289535	0.639471
ACTB_60	ACTB	0.652211	0.83253	0.59727	0.654293	0.309834	0.334949	0.571408	0.564538	0.229671	0.99339	0.352163	0.131554	0.147	0.431817	0.638894
GPAT4_137964	GPAT4	0.0233788	0.0280982	0.0379675	0.0390353	0.0558032	0.032795	0.0295906	0.0388504	0.229976	0.99339	0.265279	0.0400137	0.146	0.864276	0.638317
CYP26A1_1592	CYP26A1	0.0632726	0.0769335	0.0896312	0.115912	0.0876333	0.0993124	0.0834701	0.148493	0.229976	0.99339	0.28203	0.370959	0.146	0.889899	0.638317
GAS8_2622	GAS8	0.0281614	0.0485619	0.041458	0.0541223	0.043596	0.0474509	0.0358699	0.0612782	0.229976	0.99339	0.786107	0.384571	0.146	0.933549	0.638317
CD99_4267	CD99	0.0112442	0.0121255	0.0157674	0.0210877	0.0169319	0.0285586	0.0130604	0.00954414	0.230034	0.99339	0.108861	0.419456	0.146	0.953815	0.638207
MED20_9477	MED20	0.973571	0.9818	0.959905	0.9765	0.0678352	0.0188957	0.03513	0.0271783	0.230281	0.99339	0.0121428	0.0247279	0.146	0.465229	0.637741
ADGRG2_10149	ADGRG2	0.0124033	0.0162171	0.017111	0.0240481	0.0172158	0.0273786	0.0139245	0.0172195	0.230342	0.99339	0.386796	0.490996	0.146	0.990102	0.637627
SEC23IP_11196	SEC23IP	0.0860137	0.11139	0.142757	0.164754	0.165348	0.177068	0.120325	0.101896	0.230588	0.99339	0.372987	0.206755	0.146	0.951469	0.637164
MXRA5_25878	MXRA5	0.0255375	0.0322457	0.0329681	0.0381959	0.0282921	0.0268556	0.0261774	0.0340733	0.230649	0.99339	0.33649	0.212345	0.146	0.864551	0.637048
PKMYT1_9088	PKMYT1	0.960933	0.968094	0.899178	0.947192	0.159795	0.0673897	0.0887235	0.0372602	0.230892	0.99339	0.0107119	0.0750512	0.146	0.29806	0.63659
FLYWCH1_84256	FLYWCH1	0.0467118	0.0564142	0.0678126	0.0815768	0.0669244	0.081892	0.0709329	0.0616962	0.230894	0.99339	0.27227	0.266605	0.146	0.975028	0.636588
CCDC71L_168455	CCDC71L	0.0418164	0.0575777	0.0719173	0.0905337	0.0904205	0.0919043	0.0630057	0.0773279	0.2312	0.99339	0.461443	0.332117	0.146	0.967028	0.636012
PAK4_10298	PAK4	0.0465427	0.0622321	0.078536	0.0884295	0.0911527	0.0864493	0.0787236	0.0818571	0.2312	0.99339	0.419104	0.171174	0.146	0.991529	0.636012
SERPINA12_145264	SERPINA12	0.0410867	0.0509424	0.0499792	0.0601524	0.0397792	0.0448938	0.0411297	0.0638568	0.2312	0.99339	0.310195	0.267292	0.146	0.33012	0.636012
NDUFS6_4726	NDUFS6	0.032016	0.0508699	0.0538938	0.0608347	0.0669744	0.0593046	0.0480833	0.04361	0.231507	0.99339	0.66802	0.174775	0.146	0.788168	0.635436
ZFP37_7539	ZFP37	0.0312964	0.0391081	0.0409732	0.0499934	0.0348141	0.0398713	0.0324904	0.0469569	0.231507	0.99339	0.32147	0.287057	0.146	0.967968	0.635436
RASAL1_8437	RASAL1	0.0662171	0.0892366	0.0825155	0.0970472	0.0659838	0.0743959	0.0674012	0.0636047	0.231814	0.99339	0.430432	0.234022	0.146	0.795464	0.63486
TSBP1_10665	TSBP1	0.0153246	0.0181828	0.0215082	0.0367038	0.023146	0.0509955	0.0184256	0.0380088	0.231814	0.99339	0.246723	0.77104	0.146	0.933521	0.63486
LYSMD2_256586	LYSMD2	0.0155866	0.022723	0.0225261	0.0264929	0.0244706	0.0227129	0.0187051	0.0210971	0.232121	0.99339	0.543846	0.234011	0.146	0.115161	0.634285
MTX1_4580	MTX1	0.0329621	0.0444488	0.0502829	0.0588754	0.0568091	0.0543987	0.0424175	0.0519891	0.232121	0.99339	0.431334	0.227596	0.146	0.205811	0.634285
P2RX2_22953	P2RX2	0.0708868	0.102135	0.0978552	0.116714	0.0857567	0.0951061	0.0860642	0.087548	0.232121	0.99339	0.526882	0.254256	0.146	0.691905	0.634285
SELP_6403	SELP	0.0639718	0.0786221	0.080788	0.0930868	0.066148	0.0598118	0.0635193	0.0775381	0.232121	0.99339	0.297499	0.204436	0.146	0.859084	0.634285
AIMP2_7965	AIMP2	0.0950396	0.106293	0.123508	0.144169	0.107045	0.105109	0.119092	0.142126	0.232429	0.99339	0.161446	0.223157	0.146	0.726636	0.63371
CNNM2_54805	CNNM2	0.0555759	0.0627421	0.0669534	0.0949812	0.0474803	0.0861633	0.0584351	0.0686427	0.232429	0.99339	0.174975	0.504485	0.146	0.91204	0.63371
GPBP1_65056	GPBP1	0.0375448	0.0392791	0.0542295	0.06601	0.0562907	0.0724053	0.0506387	0.0430285	0.232429	0.99339	0.0651517	0.283608	0.146	0.916552	0.63371
DAAM2_23500	DAAM2	0.0366689	0.0422492	0.0492022	0.0498801	0.0461155	0.0267919	0.0411997	0.0410704	0.232737	0.99339	0.204365	0.0197429	0.146	0.126014	0.633135
OOSP2_219990	OOSP2	0.0369332	0.0504611	0.0539101	0.0665139	0.0559281	0.080965	0.0508067	0.0431857	0.232737	0.99339	0.450255	0.303099	0.146	0.966687	0.633135
SLC14A2_8170	SLC14A2	0.0342775	0.0516256	0.0488108	0.0495891	0.0522867	0.0308981	0.0397939	0.0421585	0.232737	0.99339	0.590825	0.022821	0.146	0.178653	0.633135
TTN_7273	TTN	0.0349437	0.0498179	0.047303	0.0605032	0.04412	0.0525662	0.0417032	0.0776058	0.232737	0.99339	0.511634	0.355079	0.146	0.245297	0.633135
DSC2_1824	DSC2	0.0300939	0.0409898	0.0548571	0.0804741	0.0772274	0.111051	0.0532886	0.0610725	0.233354	0.99339	0.445791	0.552845	0.145	0.769519	0.631985
MAB21L2_10586	MAB21L2	0.0215644	0.0284725	0.0310895	0.041365	0.0341454	0.0450988	0.0261962	0.0410525	0.233354	0.99339	0.400921	0.411983	0.145	0.712552	0.631985
ZNF135_7694	ZNF135	0.0285563	0.0337978	0.035682	0.0462316	0.0282576	0.0389088	0.030555	0.0365103	0.233354	0.99339	0.243119	0.373681	0.145	0.993695	0.631985
TBX3_6926	TBX3	0.0878816	0.133766	0.12835	0.148641	0.134579	0.129842	0.125041	0.151616	0.233662	0.99339	0.606073	0.211751	0.145	0.847335	0.631411
PCDHGB7_56099	PCDHGB7	0.0214236	0.0270818	0.0308006	0.0446249	0.0314467	0.0637815	0.0257226	0.0237714	0.233971	0.99339	0.338124	0.53489	0.145	0.802585	0.630837
ARHGAP4_393	ARHGAP4	0.0227272	0.0244786	0.0328135	0.0447761	0.0334649	0.0450531	0.0301399	0.0467082	0.234053	0.99339	0.1071	0.448437	0.145	0.997296	0.630687
GPR101_83550	GPR101	0.033387	0.0400407	0.0443857	0.0512671	0.0392194	0.0354868	0.0343568	0.045308	0.234053	0.99339	0.262181	0.207936	0.145	0.955118	0.630687
KLHL34_257240	KLHL34	0.0502778	0.0553049	0.0685762	0.0724877	0.0624433	0.0469053	0.0608889	0.0637265	0.234053	0.99339	0.137486	0.0800284	0.145	0.470767	0.630687
UNCX_340260	UNCX	0.0190745	0.0231881	0.0292797	0.0369129	0.033962	0.0348923	0.0250899	0.0429605	0.234281	0.99339	0.281736	0.334227	0.145	0.817393	0.630263
ZNF605_100289635	ZNF605	0.0276987	0.0285375	0.0425847	0.0299498	0.0540375	0.0255793	0.0383902	0.0272246	0.234281	0.99339	0.0430409	-0.50779	-0.145	0.0455031	0.630263
ACSM2A_123876	ACSM2A	0.0138352	0.0148047	0.0188889	0.0200838	0.0188784	0.0132843	0.0160613	0.0184589	0.23459	0.99339	0.0977046	0.088491	0.145	0.507398	0.62969
KCNAB3_9196	KCNAB3	0.023305	0.0251852	0.0289135	0.0331062	0.0212648	0.0203105	0.0238978	0.0312326	0.23459	0.99339	0.111936	0.19536	0.145	0.452901	0.62969
KIAA0319_9856	KIAA0319	0.019765	0.0246318	0.0356459	0.0441101	0.0520084	0.0541876	0.0262702	0.0342517	0.23459	0.99339	0.317577	0.307376	0.145	0.992761	0.62969
TNNI2_7136	TNNI2	0.0079068	0.0100312	0.0131527	0.0149872	0.0178582	0.0205298	0.0101859	0.0110817	0.23459	0.99339	0.343327	0.188366	0.145	0.351965	0.62969
ZMYM3_9203	ZMYM3	0.0714526	0.109076	0.110856	0.125419	0.125164	0.101442	0.101028	0.113398	0.234987	0.99339	0.610279	0.178065	0.145	0.404625	0.628957
CHSY1_22856	CHSY1	0.0138193	0.0150644	0.0178731	0.0188746	0.0175813	0.0108615	0.0132274	0.0142067	0.235211	0.99339	0.124458	0.0786541	0.145	0.827536	0.628543
FCN2_2220	FCN2	0.0286131	0.0290979	0.0395431	0.0494237	0.0363021	0.0408285	0.0320122	0.0466801	0.235211	0.99339	0.0242376	0.321777	0.145	0.993564	0.628543
TTC27_55622	TTC27	0.996862	0.998843	0.982033	0.992649	0.0609587	0.0141236	0.016774	0.00397747	0.235455	0.99339	0.00286336	0.0155112	0.145	0.991493	0.628092
ARHGAP23_57636	ARHGAP23	0.157909	0.194808	0.186309	0.217788	0.135297	0.147262	0.160135	0.162757	0.235521	0.99339	0.302965	0.225226	0.145	0.87597	0.62797
OAZ2_4947	OAZ2	0.0257021	0.0281378	0.0376784	0.0409261	0.0406141	0.0310083	0.0341165	0.0417541	0.235521	0.99339	0.130619	0.119285	0.145	0.252996	0.62797
SLC8A1_6546	SLC8A1	0.0206154	0.0231362	0.029503	0.037282	0.0334286	0.0352169	0.0242855	0.0371664	0.235521	0.99339	0.16643	0.337617	0.145	0.810504	0.62797
STK32C_282974	STK32C	0.0150971	0.0199331	0.0207975	0.0235694	0.0236645	0.0190134	0.0158815	0.0211481	0.235521	0.99339	0.400888	0.180506	0.145	0.21199	0.62797
COL5A3_50509	COL5A3	0.043057	0.0534666	0.0588174	0.0768891	0.0529796	0.062797	0.0568757	0.0970971	0.235832	0.99339	0.312389	0.386536	0.145	0.39143	0.627397
KRTAP26-1_388818	KRTAP26-1	0.0105761	0.0106838	0.0141228	0.0211325	0.0135074	0.0279658	0.012308	0.0137937	0.235832	0.99339	0.0146119	0.581437	0.145	0.959036	0.627397
PGAP3_93210	PGAP3	0.107647	0.136182	0.133108	0.146389	0.105194	0.0915387	0.113576	0.0878804	0.235832	0.99339	0.339234	0.137215	0.145	0.913291	0.627397
GALNT13_114805	GALNT13	0.0281197	0.0467818	0.0394779	0.0456474	0.0424843	0.036427	0.0377261	0.0463024	0.236143	0.99339	0.734367	0.209488	0.145	0.285802	0.626825
NECAB1_64168	NECAB1	0.0169428	0.0227046	0.0302079	0.046351	0.0427289	0.0668745	0.0266269	0.0414006	0.236143	0.99339	0.422313	0.617673	0.145	0.977491	0.626825
PRKCB_5579	PRKCB	0.0284307	0.0437452	0.0402143	0.0490314	0.0409471	0.0563507	0.0334048	0.0308188	0.236143	0.99339	0.621676	0.285999	0.145	0.686464	0.626825
LEFTY2_7044	LEFTY2	0.0194746	0.0270922	0.0334485	0.0366242	0.0485031	0.0329074	0.0270492	0.0394517	0.236454	0.99339	0.476285	0.130853	0.144	0.595607	0.626252
SLC7A10_56301	SLC7A10	0.068606	0.0969177	0.0891242	0.12008	0.0752208	0.141235	0.0879883	0.0931392	0.236454	0.99339	0.498425	0.430111	0.144	0.298314	0.626252
C4BPA_722	C4BPA	0.0147836	0.0200744	0.0213749	0.0232041	0.0244988	0.0162698	0.0193388	0.0215237	0.236766	0.99339	0.441365	0.118466	0.144	0.829401	0.62568
LRRC17_10234	LRRC17	0.0233827	0.0338662	0.0332817	0.046559	0.0355139	0.0462681	0.0281291	0.0511758	0.236766	0.99339	0.534406	0.484332	0.144	0.857965	0.62568
MTMR7_9108	MTMR7	0.0227534	0.0286055	0.0334811	0.0425737	0.0395038	0.0403179	0.028459	0.0426889	0.23739	0.99339	0.330213	0.346617	0.144	0.580559	0.624537
GALNT14_79623	GALNT14	0.0424879	0.0614355	0.058314	0.0637479	0.0534354	0.0413616	0.0461582	0.0661352	0.237703	0.99339	0.532021	0.128536	0.144	0.845445	0.623965
FLNA_2316	FLNA	0.0205523	0.0274932	0.0325269	0.0413774	0.0403944	0.0508843	0.0279872	0.0287333	0.237805	0.99339	0.419773	0.347212	0.144	0.994768	0.623778
KRT35_3886	KRT35	0.0494109	0.0630334	0.0767384	0.0796461	0.0867857	0.0662438	0.0688943	0.058613	0.238016	0.99339	0.351287	0.0536559	0.144	0.6195	0.623394
LPL_4023	LPL	0.0106559	0.0136393	0.0158746	0.0190448	0.0211751	0.0170191	0.0126646	0.0166692	0.238016	0.99339	0.35612	0.262676	0.144	0.927415	0.623394
CRYAB_1410	CRYAB	0.0357598	0.0426799	0.0482284	0.0585351	0.0438114	0.0439762	0.0404846	0.0624916	0.238329	0.99339	0.255217	0.279418	0.144	0.994706	0.622823
CHRND_1144	CHRND	0.10726	0.159587	0.145038	0.179358	0.12862	0.142654	0.136468	0.212972	0.238642	0.99339	0.573235	0.306417	0.144	0.749924	0.622253
KRTAP20-1_337975	KRTAP20-1	0.0236186	0.0293932	0.0281608	0.0474839	0.0192148	0.0603104	0.021338	0.034641	0.238642	0.99339	0.315556	0.753747	0.144	0.782567	0.622253
FAR1_84188	FAR1	0.0355424	0.0413302	0.0646748	0.0667407	0.100706	0.057255	0.0492055	0.0699436	0.238956	0.99339	0.217657	0.0453649	0.144	0.91116	0.621682
FGF11_2256	FGF11	0.0386364	0.0388067	0.0506544	0.0653179	0.0438423	0.0632897	0.0456116	0.0451153	0.238956	0.99339	0.00634398	0.36679	0.144	0.95943	0.621682
KCNIP4_80333	KCNIP4	0.0249804	0.0349663	0.0300665	0.0326257	0.022832	0.0185342	0.0235262	0.0281954	0.23927	0.99339	0.485173	0.117854	0.144	0.554751	0.621112
MLLT11_10962	MLLT11	0.031841	0.0432598	0.0471794	0.0490565	0.0485445	0.0311167	0.0416038	0.0512824	0.23927	0.99339	0.442142	0.0562877	0.144	0.812713	0.621112
CEP43_11116	CEP43	0.364381	0.455178	0.413682	0.481149	0.312032	0.285383	0.592198	0.3244	0.239584	0.99339	0.320983	0.217963	0.143	0.461592	0.620542
GCM2_9247	GCM2	0.0444667	0.0450134	0.0575352	0.0424218	0.0537853	0.0286121	0.0474713	0.0442366	0.239584	0.99339	0.0176306	-0.439641	-0.143	0.851895	0.620542
RBPMS2_348093	RBPMS2	0.0312851	0.0384939	0.0410959	0.0435035	0.0358044	0.0257159	0.0339754	0.0300194	0.239584	0.99339	0.299156	0.0821373	0.143	0.957251	0.620542
TCP10L2_401285	TCP10L2	0.0694564	0.105029	0.0896511	0.10071	0.0807142	0.071572	0.0846187	0.0717688	0.239584	0.99339	0.596602	0.167817	0.143	0.575237	0.620542
GPR157_80045	GPR157	0.0243642	0.0263363	0.0349532	0.0431258	0.0379343	0.0435515	0.0297282	0.0317201	0.239899	0.99339	0.112292	0.303126	0.143	0.887831	0.619972
G0S2_50486	G0S2	0.0186576	0.0239242	0.0299836	0.0298461	0.0416906	0.0251038	0.0232406	0.018202	0.240214	0.99339	0.35871	-0.00663113	0.143	0.237523	0.619402
LMNTD2_256329	LMNTD2	0.0207375	0.0275342	0.0323941	0.0309434	0.0410938	0.0195934	0.026326	0.0220239	0.240214	0.99339	0.408981	-0.0660967	0.143	0.426026	0.619402
TCEANC_170082	TCEANC	0.0756134	0.0975921	0.0994116	0.112265	0.0834204	0.0790514	0.088815	0.106805	0.240331	0.99339	0.368121	0.175424	0.143	0.401949	0.61919
CTU2_348180	CTU2	0.835141	0.85938	0.734359	0.794229	0.248605	0.219438	0.318155	0.180486	0.240529	0.99339	0.0412767	0.113068	0.143	0.927713	0.618833
RIPPLY1_92129	RIPPLY1	0.00867726	0.0107907	0.011794	0.0145066	0.0118774	0.0145517	0.00900023	0.0118951	0.240648	0.99339	0.314479	0.298652	0.143	0.719953	0.618618
FGB_2244	FGB	0.0114045	0.0125391	0.0144659	0.0169872	0.0123268	0.0152254	0.0101585	0.00603754	0.240844	0.99339	0.136832	0.231798	0.143	0.871621	0.618263
PHYHIP_9796	PHYHIP	0.0187435	0.0251617	0.0271169	0.0369432	0.030844	0.0485372	0.0224504	0.0172513	0.240844	0.99339	0.424836	0.446118	0.143	0.630878	0.618263
C5orf49_134121	C5orf49	0.017852	0.0243824	0.0317468	0.0384375	0.0485252	0.0399198	0.0272724	0.0458252	0.24116	0.99339	0.449758	0.275903	0.143	0.806816	0.617694
CHST7_56548	CHST7	0.0327511	0.044152	0.0451702	0.0645486	0.047944	0.088094	0.0401942	0.0444938	0.241283	0.99339	0.430936	0.515015	0.143	0.722012	0.617474
BRS3_680	BRS3	0.0205032	0.0247867	0.0276475	0.0271661	0.0275389	0.014564	0.0222096	0.0181019	0.241601	0.99339	0.273714	-0.0253405	0.143	0.755291	0.616902
H2BW2_286436	H2BW2	0.0282337	0.0328535	0.0376102	0.0507638	0.034731	0.0510668	0.0315017	0.0472888	0.241601	0.99339	0.218626	0.432675	0.143	0.908208	0.616902
AP5S1_55317	AP5S1	0.0212449	0.0229002	0.0334243	0.0436798	0.0393095	0.0484568	0.030006	0.0325919	0.241793	0.99339	0.108244	0.386067	0.143	0.903723	0.616557
GTF3C6_112495	GTF3C6	0.445842	0.574139	0.450832	0.521637	0.290691	0.312379	0.512971	0.490192	0.241793	0.99339	0.364867	0.210457	0.143	0.354816	0.616557
GINS4_84296	GINS4	0.984367	0.988481	0.966526	0.983809	0.0719735	0.0171315	0.0331304	0.0252653	0.242423	0.99339	0.00601745	0.0255698	0.143	0.632227	0.615425
PLXDC2_84898	PLXDC2	0.0229818	0.0271011	0.0300876	0.0395562	0.0253056	0.0365546	0.0240149	0.034892	0.243061	0.99339	0.237859	0.394735	0.142	0.947354	0.614285
BMPR1A_657	BMPR1A	0.187815	0.275905	0.257958	0.331667	0.218412	0.271179	0.272013	0.412828	0.243697	0.99339	0.554857	0.362598	0.142	0.7244	0.61315
SLC2A5_6518	SLC2A5	0.0412122	0.0512909	0.0526475	0.0609271	0.0478261	0.0507539	0.0472027	0.0539274	0.243697	0.99339	0.315629	0.21072	0.142	0.2992	0.61315
LSM1_27257	LSM1	0.0472058	0.0517194	0.0786284	0.0941659	0.0954038	0.0948686	0.074819	0.0849428	0.244015	0.99339	0.131744	0.260153	0.142	0.94791	0.612583
NEDD4L_23327	NEDD4L	0.0359338	0.0479805	0.0518364	0.0922147	0.0751577	0.199434	0.042297	0.0387416	0.244015	0.99339	0.417106	0.831031	0.142	0.837681	0.612583
ZNF174_7727	ZNF174	0.0995671	0.142344	0.121312	0.144992	0.0924917	0.11087	0.113673	0.0838224	0.244015	0.99339	0.515638	0.257257	0.142	0.391988	0.612583
DIXDC1_85458	DIXDC1	0.0362819	0.040967	0.0490044	0.0505297	0.0459641	0.0292896	0.0437993	0.0447767	0.244334	0.99339	0.175212	0.0442217	0.142	0.284958	0.612017
RRBP1_6238	RRBP1	0.0272245	0.0522688	0.0405156	0.0440617	0.0428831	0.0318355	0.0349922	0.0441311	0.244334	0.99339	0.941044	0.121047	0.142	0.297649	0.612017
ZIC3_7547	ZIC3	0.0274308	0.0374626	0.0356594	0.0386941	0.0303654	0.0223418	0.0295533	0.0388184	0.244475	0.99339	0.449653	0.117831	0.142	0.836247	0.611766
PURG_29942	PURG	0.0252657	0.0259054	0.0327648	0.036283	0.0297298	0.0245228	0.0264305	0.0224294	0.245291	0.99339	0.0360677	0.147149	0.142	0.957001	0.610318
PCDHA6_56142	PCDHA6	0.0328599	0.039136	0.0466897	0.0580722	0.0503899	0.0526415	0.0426222	0.0653382	0.245611	0.99339	0.252169	0.314742	0.142	0.31308	0.609752
CARD11_84433	CARD11	0.0531409	0.055133	0.0723527	0.0940517	0.0742885	0.0960411	0.0627907	0.0495999	0.245931	0.99339	0.0530935	0.378407	0.142	0.606334	0.609186
HILPDA_29923	HILPDA	0.0166867	0.0250998	0.0245596	0.0321904	0.0264799	0.0421511	0.0208111	0.0202426	0.245931	0.99339	0.588973	0.390347	0.142	0.32558	0.609186
SKP2_6502	SKP2	0.61425	0.852816	0.590059	0.653309	0.292251	0.316582	0.510553	0.482805	0.245931	0.99339	0.47341	0.146906	0.142	0.982285	0.609186
SCGB3A1_92304	SCGB3A1	0.0128606	0.0145613	0.0183563	0.0198923	0.0196211	0.015279	0.0130943	0.013127	0.246252	0.99339	0.179189	0.115934	0.141	0.952801	0.60862
SMG5_23381	SMG5	0.963501	0.96746	0.948807	0.923758	0.0675056	0.188064	0.0330668	0.0252067	0.246573	0.99339	0.00591527	-0.0386006	0.141	0.57188	0.608055
ATP2B1_490	ATP2B1	0.126208	0.150005	0.208041	0.270372	0.223917	0.282167	0.220063	0.247011	0.246573	0.99339	0.249213	0.378081	0.141	0.807991	0.608055
SSBP1_6742	SSBP1	0.348588	0.477457	0.396733	0.470147	0.26051	0.290736	0.405527	0.525699	0.246573	0.99339	0.453848	0.244945	0.141	0.296452	0.608055
FAM9B_171483	FAM9B	0.0103187	0.0143393	0.018956	0.0183574	0.0336807	0.0160003	0.0144384	0.0123773	0.246727	0.99339	0.474716	-0.0462921	0.141	0.701246	0.607783
AFAP1L2_84632	AFAP1L2	0.0254531	0.0361073	0.0357978	0.0411522	0.0339233	0.029899	0.0278025	0.0420896	0.246894	0.99339	0.504451	0.201097	0.141	0.831619	0.60749
COX8C_341947	COX8C	0.0223103	0.0255296	0.0301077	0.0334588	0.0285166	0.0253089	0.023826	0.0176696	0.246894	0.99339	0.194462	0.152252	0.141	0.883705	0.60749
KIAA1191_57179	KIAA1191	0.0299913	0.0322923	0.0424647	0.0442729	0.0460381	0.0310822	0.0378971	0.040568	0.247215	0.99339	0.106646	0.0601587	0.141	0.479471	0.606925
POU4F1_5457	POU4F1	0.015995	0.0215751	0.02698	0.0278391	0.0372326	0.0241586	0.0232531	0.0266395	0.247536	0.99339	0.431747	0.0452224	0.141	0.625502	0.606361
BLOC1S4_55330	BLOC1S4	0.0252031	0.0356104	0.0410317	0.0386151	0.0480174	0.0257001	0.0360098	0.0261268	0.248503	0.99339	0.498698	-0.087574	0.141	0.746684	0.604668
FNDC11_79025	FNDC11	0.0431918	0.054845	0.0638196	0.0716827	0.0668932	0.0581871	0.0582809	0.0616566	0.248503	0.99339	0.344604	0.167626	0.141	0.826073	0.604668
PIK3R2_5296	PIK3R2	0.0797022	0.0907725	0.113144	0.161653	0.111743	0.16315	0.103209	0.181582	0.248503	0.99339	0.187636	0.514734	0.141	0.734491	0.604668
URB2_9816	URB2	0.869085	0.895112	0.805082	0.83605	0.173729	0.1554	0.181943	0.18438	0.248503	0.99339	0.0425711	0.054454	0.141	0.813988	0.604668
COX7C_1350	COX7C	0.811324	0.857192	0.704223	0.741586	0.268338	0.307075	0.395238	0.208753	0.248826	0.99339	0.0793407	0.0745828	0.141	0.592308	0.604105
ITSN1_6453	ITSN1	0.025947	0.0277664	0.0359885	0.0461769	0.0381937	0.0483382	0.030211	0.0245091	0.248826	0.99339	0.097775	0.359635	0.141	0.997019	0.604105
NOL12_79159	NOL12	0.93288	0.947413	0.89085	0.91191	0.123724	0.104457	0.0844401	0.0762954	0.248826	0.99339	0.0223017	0.0337086	0.141	0.554735	0.604105
DDX31_64794	DDX31	0.0668248	0.0922878	0.0895795	0.0957705	0.0789648	0.0570167	0.0780681	0.102923	0.249149	0.99339	0.465755	0.0964117	0.141	0.863441	0.603541
AP1B1_162	AP1B1	0.0848519	0.0886084	0.122638	0.122617	0.12817	0.189899	0.110045	0.133136	0.25012	0.99339	0.0624957	-0.000241355	-0.14	0.663237	0.601852
APPL2_55198	APPL2	0.037385	0.0426322	0.0462361	0.0549344	0.037819	0.0380723	0.036289	0.0365795	0.25012	0.99339	0.189486	0.248692	0.14	0.685674	0.601852
SETBP1_26040	SETBP1	0.0222419	0.0328833	0.0359607	0.0375469	0.0618172	0.0406961	0.0275952	0.0264191	0.25012	0.99339	0.564075	0.0622727	0.14	0.672415	0.601852
ASCL1_429	ASCL1	0.0492921	0.0570055	0.0769085	0.110426	0.113747	0.191568	0.055244	0.030431	0.250444	0.99339	0.209745	0.521861	0.14	0.517612	0.601289
BCAN_63827	BCAN	0.114149	0.164492	0.145973	0.186813	0.117456	0.148095	0.136592	0.225129	0.250769	0.99339	0.527102	0.355898	0.14	0.579682	0.600727
DNAJC1_64215	DNAJC1	0.0282558	0.0329052	0.0409217	0.0412891	0.0451738	0.0295815	0.0297408	0.0188601	0.250769	0.99339	0.219766	0.0128981	0.14	0.711752	0.600727
MMP21_118856	MMP21	0.0333983	0.0417264	0.0439253	0.062293	0.0383761	0.0724067	0.0362868	0.0506707	0.250769	0.99339	0.321189	0.504018	0.14	0.975213	0.600727
GDI1_2664	GDI1	0.0165045	0.017806	0.0256814	0.0518275	0.0329701	0.126312	0.0227787	0.0124076	0.250948	0.99339	0.109509	1.01299	0.14	0.753131	0.600416
RBBP5_5929	RBBP5	0.959474	0.965332	0.93264	0.936844	0.103628	0.11871	0.0397195	0.0278642	0.251093	0.99339	0.00878104	0.0064893	0.14	0.637293	0.600165
METTL25B_51093	METTL25B	0.0249759	0.0324593	0.0374969	0.0569844	0.0463879	0.0809564	0.0299468	0.0389519	0.251093	0.99339	0.378097	0.603794	0.14	0.910483	0.600165
VWC2_375567	VWC2	0.027015	0.0313476	0.0385534	0.0412319	0.0425673	0.0300757	0.0307815	0.0322432	0.251418	0.99339	0.214594	0.0969052	0.14	0.991358	0.599603
EGR3_1960	EGR3	0.00984404	0.0128508	0.0131662	0.0135144	0.0165698	0.00815319	0.010116	0.0112345	0.251744	0.99339	0.384541	0.0376549	0.14	0.821452	0.599041
SUV39H2_79723	SUV39H2	0.0356721	0.03993	0.0533522	0.0593725	0.0605631	0.0526343	0.0470759	0.0403004	0.251744	0.99339	0.162677	0.154247	0.14	0.563628	0.599041
MMP25_64386	MMP25	0.0825664	0.0987195	0.109518	0.114717	0.0944541	0.0663636	0.0967166	0.0900362	0.25207	0.99339	0.257781	0.0669065	0.14	0.925686	0.59848
C7orf50_84310	C7orf50	0.254181	0.289338	0.299232	0.339544	0.219666	0.204049	0.344451	0.290291	0.252396	0.99339	0.1869	0.182334	0.14	0.955597	0.597918
CYLC1_1538	CYLC1	0.0164173	0.0193281	0.0236351	0.0308094	0.0269007	0.0328585	0.0202425	0.0241453	0.252585	0.99339	0.235486	0.382441	0.14	0.849822	0.597593
GZMH_2999	GZMH	0.22273	0.283115	0.270198	0.304136	0.187672	0.17262	0.265049	0.249509	0.252722	0.99339	0.346094	0.1707	0.14	0.580102	0.597357
SLC6A5_9152	SLC6A5	0.022712	0.0253266	0.0283511	0.0296757	0.0247418	0.0156409	0.0223899	0.0217364	0.252722	0.99339	0.157198	0.0658774	0.14	0.992237	0.597357
CYP2F1_1572	CYP2F1	0.0481174	0.0559509	0.0661925	0.0705783	0.0593819	0.0530914	0.0597307	0.0310833	0.253048	0.99339	0.217603	0.0925567	0.139	0.912758	0.596796
PTGES3L_100885848	PTGES3L	0.0588324	0.0708682	0.0868744	0.105763	0.0920324	0.0924529	0.0749956	0.0925762	0.253048	0.99339	0.268529	0.283825	0.139	0.359929	0.596796
TNFSF13_8741	TNFSF13	0.044965	0.0546691	0.0579855	0.059113	0.0508121	0.0333975	0.0494607	0.0354812	0.253048	0.99339	0.281925	0.0277843	0.139	0.220116	0.596796
GET1_7485	GET1	0.4204	0.560089	0.444034	0.520434	0.322448	0.328042	0.630154	0.635837	0.253375	0.99339	0.413893	0.229046	0.139	0.0676809	0.596236
C1orf43_25912	C1orf43	0.150307	0.198711	0.196677	0.222764	0.159297	0.15526	0.16009	0.158603	0.253702	0.99339	0.402763	0.17969	0.139	0.919644	0.595675
SHC1_6464	SHC1	0.192873	0.229855	0.240401	0.288072	0.195729	0.216732	0.244092	0.313053	0.253702	0.99339	0.253075	0.260989	0.139	0.996736	0.595675
LINGO1_84894	LINGO1	0.0629077	0.0698363	0.0762339	0.0781771	0.0583695	0.0332932	0.0638011	0.0544247	0.25403	0.99339	0.150741	0.0363119	0.139	0.468086	0.595115
NDUFA12_55967	NDUFA12	0.0862392	0.114255	0.11084	0.131584	0.0912004	0.105255	0.0872593	0.103493	0.25403	0.99339	0.405846	0.247513	0.139	0.972394	0.595115
BRF1_2972	BRF1	0.976205	0.988125	0.96496	0.945773	0.0545687	0.153319	0.035307	0.0248695	0.254355	0.99339	0.0175102	-0.0289753	0.139	0.373524	0.59456
DCST2_127579	DCST2	0.100111	0.111117	0.123363	0.138397	0.0963184	0.084503	0.094488	0.14522	0.254358	0.99339	0.150472	0.165912	0.139	0.822216	0.594555
AKR1B1_231	AKR1B1	0.0365026	0.0494035	0.0486773	0.0510598	0.0451662	0.0324391	0.0430273	0.0349566	0.254686	0.99339	0.436613	0.0689398	0.139	0.977514	0.593995
CCPG1_9236	CCPG1	0.0309032	0.0351969	0.0411447	0.0458705	0.0422732	0.0322427	0.0325033	0.0353224	0.254686	0.99339	0.187692	0.156859	0.139	0.66142	0.593995
FGFR1_2260	FGFR1	0.0796149	0.110078	0.186086	0.249969	0.259483	0.330568	0.124406	0.211209	0.254686	0.99339	0.467408	0.425776	0.139	0.286597	0.593995
RRP1B_23076	RRP1B	0.0268884	0.033262	0.0407393	0.0500938	0.0474053	0.0528032	0.034553	0.0373206	0.254686	0.99339	0.30689	0.29821	0.139	0.983944	0.593995
AKT3_10000	AKT3	0.0124054	0.0179236	0.0263631	0.0294247	0.0458441	0.0436811	0.0204812	0.0164324	0.255014	0.99339	0.530887	0.158507	0.139	0.728732	0.593436
PTPN2_5771	PTPN2	0.0284488	0.0424869	0.054856	0.0682946	0.103909	0.0816048	0.0462089	0.0784383	0.255343	0.99339	0.578648	0.316121	0.139	0.758315	0.592877
ACIN1_22985	ACIN1	0.793154	0.796125	0.72122	0.772496	0.226223	0.201737	0.296588	0.221915	0.255672	0.99339	0.0053937	0.0990883	0.139	0.186958	0.592318
NUP58_9818	NUP58	0.420721	0.513924	0.444954	0.508077	0.269113	0.265322	0.456346	0.464757	0.255672	0.99339	0.288691	0.191393	0.139	0.214531	0.592318
TDRD3_81550	TDRD3	0.0161724	0.0243571	0.0262519	0.0419347	0.0357952	0.0595287	0.0223739	0.0255699	0.255672	0.99339	0.590808	0.675721	0.139	0.857058	0.592318
XPNPEP3_63929	XPNPEP3	0.080974	0.110262	0.110032	0.153504	0.107648	0.18022	0.103631	0.128165	0.255672	0.99339	0.445406	0.480356	0.139	0.106085	0.592318
MAPK15_225689	MAPK15	0.0866901	0.102711	0.113485	0.128228	0.0976373	0.0957659	0.10741	0.087697	0.256001	0.99339	0.244658	0.176205	0.139	0.697815	0.591759
ZNF649_65251	ZNF649	0.032539	0.0414824	0.0446893	0.0465541	0.0441796	0.0310275	0.041005	0.0424705	0.256001	0.99339	0.35033	0.0589785	0.139	0.671398	0.591759
SIRPB1_10326	SIRPB1	0.00692953	0.00873242	0.00965822	0.0101711	0.00930083	0.00692589	0.00779934	0.00519474	0.25633	0.99339	0.333623	0.0746438	0.138	0.795845	0.5912
VAV2_7410	VAV2	0.054961	0.0555723	0.0693538	0.0564417	0.0559875	0.0418905	0.05863	0.0495437	0.25633	0.99339	0.0159569	-0.297213	-0.138	0.239722	0.5912
ZNF787_126208	ZNF787	0.0271445	0.0294293	0.0422362	0.051082	0.0469361	0.0536721	0.0428306	0.0438321	0.25633	0.99339	0.116591	0.274335	0.138	0.759688	0.5912
SHE_126669	SHE	0.104664	0.131398	0.125152	0.151912	0.0955971	0.106686	0.101994	0.194265	0.25666	0.99339	0.328179	0.279549	0.138	0.362144	0.590642
S100G_795	S100G	0.0228436	0.0273026	0.0333154	0.0370016	0.0369137	0.031487	0.0277414	0.0271183	0.256875	0.99339	0.257247	0.151397	0.138	0.907001	0.590278
CD5L_922	CD5L	0.0525983	0.0637308	0.0686465	0.088104	0.0608255	0.0865648	0.0586005	0.0743706	0.25699	0.99339	0.276976	0.360021	0.138	0.606797	0.590083
SLC6A1_6529	SLC6A1	0.0245891	0.0303416	0.0348771	0.0443648	0.0468754	0.0456332	0.0280009	0.0288598	0.25699	0.99339	0.303276	0.347134	0.138	0.728637	0.590083
TRIT1_54802	TRIT1	0.148763	0.253482	0.24128	0.368822	0.240977	0.349924	0.311935	0.679306	0.25699	0.99339	0.768863	0.612214	0.138	0.252834	0.590083
HAX1_10456	HAX1	0.218692	0.270244	0.265036	0.323175	0.191136	0.229831	0.246624	0.310823	0.257321	0.99339	0.305357	0.286127	0.138	0.851263	0.589525
IQGAP1_8826	IQGAP1	0.0478365	0.0610681	0.0892022	0.121686	0.126318	0.186534	0.0749774	0.0935245	0.257321	0.99339	0.352308	0.448018	0.138	0.991489	0.589525
PPARG_5468	PPARG	0.0340464	0.0434619	0.0692039	0.0963348	0.123591	0.169843	0.0456874	0.0503418	0.257321	0.99339	0.352248	0.477204	0.138	0.764903	0.589525
RGS10_6001	RGS10	0.0162334	0.0216219	0.0249503	0.0279482	0.027682	0.021352	0.0205598	0.0279421	0.257321	0.99339	0.413526	0.163701	0.138	0.7797	0.589525
ZNF630_57232	ZNF630	0.0152249	0.0179796	0.0224368	0.0278585	0.025227	0.0273942	0.0192868	0.0226696	0.257539	0.99339	0.239921	0.312247	0.138	0.87267	0.589156
CCP110_9738	CCP110	0.168733	0.212057	0.215288	0.269935	0.166889	0.209848	0.225279	0.334974	0.257651	0.99339	0.329713	0.326345	0.138	0.17415	0.588968
DUSP8_1850	DUSP8	0.0838744	0.100257	0.116882	0.132003	0.104692	0.101927	0.111471	0.100922	0.257651	0.99339	0.257399	0.175525	0.138	0.92141	0.588968
R3HDM1_23518	R3HDM1	0.0329648	0.0500623	0.057586	0.0629205	0.0799402	0.0636171	0.0509053	0.0515106	0.257651	0.99339	0.602799	0.127812	0.138	0.345518	0.588968
ZNF302_55900	ZNF302	0.0219562	0.0278235	0.0327353	0.0399949	0.0338735	0.0420988	0.0306183	0.0322868	0.257651	0.99339	0.341677	0.288966	0.138	0.899301	0.588968
BAZ2B_29994	BAZ2B	0.0297163	0.0334655	0.0399289	0.0539599	0.0375318	0.0547386	0.0340635	0.0225779	0.257982	0.99339	0.171419	0.434457	0.138	0.476389	0.58841
IPO8_10526	IPO8	0.0334198	0.047931	0.0545377	0.0656572	0.0653492	0.0586752	0.0525531	0.0841474	0.257982	0.99339	0.520257	0.2677	0.138	0.975448	0.58841
SLC12A6_9990	SLC12A6	0.0516692	0.0698699	0.066816	0.0808059	0.0579417	0.0623138	0.0639069	0.0958011	0.257982	0.99339	0.435368	0.274267	0.138	0.192406	0.58841
ACOT6_641372	ACOT6	0.0331634	0.0419947	0.0494646	0.0633368	0.0519221	0.0741949	0.0417478	0.0210512	0.258314	0.99339	0.340616	0.356647	0.138	0.819104	0.587853
IL13RA1_3597	IL13RA1	0.0231786	0.0259221	0.0320613	0.0313007	0.0580733	0.018698	0.0234103	0.0214267	0.258538	0.99339	0.161387	-0.0346377	0.138	0.947582	0.587475
C10orf88_80007	C10orf88	0.044428	0.0658268	0.0643194	0.0821277	0.0675922	0.0774521	0.0598327	0.0913223	0.258645	0.99339	0.567207	0.352615	0.138	0.450837	0.587296
HAND1_9421	HAND1	0.0426167	0.055724	0.0582386	0.0829428	0.0619905	0.099275	0.0476303	0.0729828	0.258645	0.99339	0.38688	0.510141	0.138	0.74556	0.587296
GPRC6A_222545	GPRC6A	0.0257356	0.0278287	0.0337034	0.0385454	0.0283007	0.0286831	0.027909	0.0229985	0.259309	0.99339	0.11281	0.193665	0.138	0.987539	0.586182
LRCH3_84859	LRCH3	0.0569899	0.0915672	0.0858865	0.108157	0.0917433	0.098799	0.0815394	0.117384	0.259309	0.99339	0.684125	0.332624	0.138	0.729292	0.586182
SMC1A_8243	SMC1A	0.990669	0.997484	0.976436	0.955362	0.051325	0.117241	0.0263603	0.0180843	0.259532	0.99339	0.00988959	-0.0314778	0.138	0.954164	0.585809
SHLD1_149840	SHLD1	0.159654	0.198608	0.198582	0.217502	0.156148	0.129237	0.18961	0.1796	0.259642	0.99339	0.314974	0.131291	0.138	0.980846	0.585626
VSIG8_391123	VSIG8	0.0382438	0.0432829	0.0544497	0.0717941	0.0558483	0.0896361	0.0474764	0.0448598	0.259642	0.99339	0.17857	0.398941	0.138	0.372671	0.585626
BPIFA3_128861	BPIFA3	0.062689	0.0675456	0.0842552	0.100783	0.0743769	0.0771828	0.0790742	0.103524	0.259974	0.99339	0.107649	0.258418	0.137	0.802887	0.585069
QDPR_5860	QDPR	0.0181889	0.0214693	0.0267251	0.0313092	0.0313633	0.0310267	0.0204625	0.0247312	0.259974	0.99339	0.239218	0.228391	0.137	0.32945	0.585069
GLDN_342035	GLDN	0.0344246	0.0515294	0.0463688	0.0568035	0.0396077	0.0537592	0.0397776	0.0329481	0.260308	0.99339	0.581954	0.292825	0.137	0.682966	0.584513
IQCG_84223	IQCG	0.0332029	0.0419511	0.0435626	0.0467154	0.0436321	0.0325735	0.0382733	0.0387444	0.260308	0.99339	0.337399	0.100807	0.137	0.280226	0.584513
LHPP_64077	LHPP	0.0170326	0.0201774	0.0224933	0.0212569	0.0193857	0.0081614	0.0176887	0.012058	0.261308	0.99339	0.244446	-0.0815645	0.137	0.949447	0.582847
SNX25_83891	SNX25	0.0356385	0.0481736	0.0528357	0.0652239	0.0545261	0.0682332	0.0493313	0.0677686	0.261308	0.99339	0.434806	0.303886	0.137	0.836192	0.582847
TRIML2_205860	TRIML2	0.0159862	0.0260495	0.0229005	0.0239807	0.0254497	0.016037	0.0191165	0.0210029	0.261308	0.99339	0.70443	0.0664902	0.137	0.298423	0.582847
BCCIP_56647	BCCIP	0.597585	0.680844	0.556937	0.615948	0.2571	0.248118	0.394674	0.388503	0.261643	0.99339	0.18818	0.145295	0.137	0.150459	0.582291
CPB2_1361	CPB2	0.0270471	0.0314426	0.0335243	0.0397038	0.0276331	0.0295051	0.0267593	0.0328026	0.261643	0.99339	0.217246	0.24407	0.137	0.40265	0.582291
HMX2_3167	HMX2	0.0131238	0.0176009	0.0208294	0.0206535	0.0282606	0.0152584	0.0176232	0.0164293	0.261643	0.99339	0.423465	-0.0122357	0.137	0.863538	0.582291
HUNK_30811	HUNK	0.0339488	0.0401741	0.0457304	0.0527625	0.0395975	0.0383345	0.0419909	0.0471208	0.261643	0.99339	0.242904	0.206358	0.137	0.692881	0.582291
TPPP_11076	TPPP	0.0411109	0.0427778	0.076393	0.0931885	0.0994413	0.0889363	0.0692638	0.119668	0.261643	0.99339	0.0573396	0.286712	0.137	0.541701	0.582291
C19orf33_64073	C19orf33	0.0176437	0.0240792	0.0255949	0.0343171	0.0287587	0.0493895	0.0233165	0.0228508	0.261977	0.99339	0.448637	0.42307	0.137	0.722964	0.581736
SCML2_10389	SCML2	0.0428041	0.052216	0.0506468	0.0565881	0.0371408	0.033018	0.0385553	0.0502227	0.262224	0.99339	0.286745	0.160028	0.137	0.931053	0.581327
C3orf22_152065	C3orf22	0.061283	0.0638445	0.0765878	0.107081	0.0621899	0.11123	0.0653684	0.0684602	0.262312	0.99339	0.0590749	0.483509	0.137	0.879184	0.581182
AGT_183	AGT	0.0288141	0.0349516	0.0381289	0.0399791	0.035553	0.0253609	0.0302381	0.0322361	0.262647	0.99339	0.278583	0.0683594	0.137	0.433657	0.580627
TSTD2_158427	TSTD2	0.0276382	0.0305547	0.0386569	0.028948	0.0393021	0.0238663	0.0338142	0.0339127	0.262647	0.99339	0.14473	-0.41726	-0.137	0.082545	0.580627
EDC3_80153	EDC3	0.0426239	0.0481039	0.0593042	0.0664368	0.0576616	0.0507175	0.0500983	0.0627685	0.262983	0.99339	0.174492	0.163849	0.137	0.797333	0.580073
GEMIN7_79760	GEMIN7	0.943835	0.954528	0.900811	0.915999	0.12255	0.105618	0.0744989	0.0654736	0.262983	0.99339	0.0162521	0.0241215	0.137	0.984011	0.580073
ZNF778_197320	ZNF778	0.0430859	0.0549169	0.0615762	0.0987229	0.0585484	0.126311	0.0579774	0.0698361	0.262983	0.99339	0.350035	0.681012	0.137	0.0586184	0.580073
GLOD5_392465	GLOD5	0.0185332	0.0226348	0.0260097	0.030798	0.0299906	0.0267404	0.0224037	0.0126617	0.263236	0.99339	0.288431	0.243789	0.137	0.993074	0.579655
ACSM3_6296	ACSM3	0.0443214	0.0608454	0.0595692	0.0606239	0.054809	0.0349539	0.0542736	0.0455635	0.263318	0.99339	0.457144	0.0253197	0.136	0.664251	0.579519
AVL9_23080	AVL9	0.0223014	0.0282619	0.036079	0.0568611	0.0475761	0.0864648	0.0314273	0.0445312	0.263654	0.99339	0.341728	0.65628	0.136	0.75676	0.578965
ELL_8178	ELL	0.983201	0.98601	0.925367	0.979244	0.166092	0.0236984	0.0501404	0.0304014	0.263813	0.99339	0.00411583	0.0816424	0.136	0.768033	0.578704
CCDC85B_11007	CCDC85B	0.0950671	0.137793	0.133169	0.139767	0.121375	0.0867328	0.13203	0.138727	0.263991	0.99339	0.535479	0.0697612	0.136	0.219816	0.578411
P2RX7_5027	P2RX7	0.0634179	0.0801163	0.0832321	0.101387	0.0721254	0.0826939	0.0709214	0.0745176	0.263991	0.99339	0.337205	0.284659	0.136	0.590256	0.578411
PATE1_160065	PATE1	0.00627262	0.00926158	0.00875274	0.00903088	0.0109631	0.00573455	0.00645366	0.0085261	0.263991	0.99339	0.562192	0.0451318	0.136	0.740052	0.578411
RAPH1_65059	RAPH1	0.0790302	0.100303	0.11511	0.133197	0.12046	0.118716	0.11044	0.134833	0.263991	0.99339	0.343884	0.210552	0.136	0.9183	0.578411
BTF3_689	BTF3	0.957605	0.961631	0.929932	0.944963	0.0947249	0.0754103	0.0430152	0.0247961	0.264327	0.99339	0.00605221	0.0231327	0.136	0.99349	0.577858
EPB41_2035	EPB41	0.0319929	0.0388212	0.0412665	0.0458135	0.0391902	0.0311336	0.0349643	0.0432965	0.264327	0.99339	0.279092	0.150802	0.136	0.539902	0.577858
MRPL38_64978	MRPL38	0.756667	0.881017	0.671675	0.706937	0.274409	0.298896	0.416668	0.365141	0.265001	0.99339	0.21951	0.0738174	0.136	0.640683	0.576752
CEMIP2_23670	CEMIP2	0.0293273	0.0306692	0.0482245	0.0287045	0.0674041	0.0173048	0.0363669	0.0179375	0.265339	0.99339	0.0645475	-0.748487	-0.136	0.172756	0.576199
TPRG1L_127262	TPRG1L	0.0427112	0.0514576	0.0606534	0.0694271	0.0605983	0.054823	0.0543859	0.0810198	0.265677	0.99339	0.268767	0.19491	0.136	0.436306	0.575647
VPS72_6944	VPS72	0.682142	0.734108	0.64536	0.684278	0.208204	0.221629	0.309112	0.18194	0.265677	0.99339	0.10592	0.0844793	0.136	0.663	0.575647
ADCK5_203054	ADCK5	0.0330121	0.0398075	0.0554961	0.0650791	0.0680246	0.0662912	0.0548746	0.0580376	0.266015	0.99339	0.270044	0.229807	0.136	0.377113	0.575094
DDR1_780	DDR1	0.0335887	0.043182	0.0489944	0.0538002	0.0521196	0.0419764	0.0421751	0.0495601	0.266015	0.99339	0.362455	0.134994	0.136	0.967465	0.575094
RPTN_126638	RPTN	0.0204726	0.0245579	0.0298796	0.0322834	0.033821	0.0273387	0.0261359	0.0229729	0.266015	0.99339	0.262497	0.11163	0.136	0.942563	0.575094
ZNF793_390927	ZNF793	0.067267	0.0856878	0.0902266	0.0886614	0.0906423	0.0517094	0.0718095	0.058367	0.266353	0.99339	0.349192	-0.025248	0.136	0.992081	0.574542
CMC4_100272147	CMC4	0.0242392	0.0285391	0.0322676	0.0398453	0.0296462	0.0422405	0.0261351	0.0259244	0.266627	0.99339	0.235596	0.304324	0.136	0.880252	0.574095
TMEM170A_124491	TMEM170A	0.0186848	0.0209077	0.0293894	0.031621	0.0388407	0.0238606	0.024142	0.0383851	0.267031	0.99339	0.162171	0.105586	0.135	0.467524	0.573439
TMEM183A_92703	TMEM183A	0.661513	0.717926	0.617743	0.655586	0.2255	0.248507	0.329544	0.223163	0.267031	0.99339	0.118066	0.0857786	0.135	0.989157	0.573439
HMGB1_3146	HMGB1	0.774255	0.831891	0.703418	0.75142	0.230766	0.222026	0.292289	0.201026	0.26737	0.99339	0.103586	0.0952377	0.135	0.938382	0.572887
SYNE2_23224	SYNE2	0.0249378	0.0314612	0.0313151	0.0429234	0.0277018	0.0516815	0.0240016	0.0250016	0.26737	0.99339	0.335236	0.454906	0.135	0.947875	0.572887
NME2_4831	NME2	0.627758	0.629999	0.602608	0.53704	0.218776	0.251532	0.329846	0.367083	0.26771	0.99339	0.00514049	-0.166191	-0.135	0.937712	0.572336
USP26_83844	USP26	0.00916254	0.00987794	0.0133281	0.0138309	0.0146081	0.0105986	0.0105045	0.00798897	0.267992	0.99339	0.108462	0.0534162	0.135	0.928242	0.571878
USP17L10_100287144	USP17L10	0.0390299	0.0613834	0.0782431	0.0945693	0.108407	0.104704	0.0859501	0.120516	0.268049	0.99339	0.653269	0.273408	0.135	0.733003	0.571785
CC2D1A_54862	CC2D1A	0.0267933	0.0282217	0.0396272	0.0288025	0.0421965	0.0274295	0.0371251	0.0277436	0.26839	0.99339	0.0749351	-0.460294	-0.135	0.135919	0.571234
CHRNA3_1136	CHRNA3	0.0161365	0.0210407	0.0219178	0.0238869	0.020924	0.0163145	0.0175055	0.0185488	0.26839	0.99339	0.382853	0.12412	0.135	0.925185	0.571234
GPATCH1_55094	GPATCH1	0.437904	0.512612	0.450823	0.51788	0.269686	0.31727	0.452993	0.635742	0.26839	0.99339	0.227253	0.200055	0.135	0.327588	0.571234
PRR5L_79899	PRR5L	0.0203181	0.0251622	0.0290048	0.0304733	0.0308873	0.0225618	0.025312	0.0223402	0.26839	0.99339	0.308491	0.0712526	0.135	0.828235	0.571234
XK_7504	XK	0.0165166	0.0201924	0.0230163	0.0355427	0.0222905	0.0504505	0.0202639	0.0227376	0.268676	0.99339	0.289891	0.626898	0.135	0.887786	0.570771
CLPTM1_1209	CLPTM1	0.0565994	0.0587699	0.078701	0.102989	0.0781961	0.0991138	0.0737234	0.0969863	0.26873	0.99339	0.0542921	0.388033	0.135	0.665457	0.570684
OGN_4969	OGN	0.00858521	0.00879036	0.0148392	0.014956	0.0235431	0.0172074	0.0111222	0.0104568	0.269071	0.99339	0.0340684	0.0113172	0.135	0.919178	0.570134
TEX9_374618	TEX9	0.0154638	0.0181087	0.0242633	0.0264804	0.0304653	0.0225658	0.0232479	0.0257892	0.269071	0.99339	0.227787	0.126152	0.135	0.979561	0.570134
MFSD2B_388931	MFSD2B	0.0271266	0.0275553	0.036064	0.0255314	0.032805	0.0139282	0.0289597	0.0238827	0.269412	0.99339	0.0226195	-0.498288	-0.135	0.255451	0.569583
KLHL20_27252	KLHL20	0.0531637	0.0562769	0.0720448	0.0913218	0.0676429	0.104115	0.0597171	0.0575848	0.270095	0.99339	0.0821007	0.342066	0.135	0.814994	0.568484
CYP1A1_1543	CYP1A1	0.0294261	0.0327923	0.0391641	0.0457707	0.0376164	0.0352193	0.0316016	0.0381259	0.270437	0.99339	0.156261	0.224892	0.134	0.341107	0.567934
P2RY8_286530	P2RY8	0.0186448	0.0233195	0.0274808	0.0350723	0.0333152	0.0395982	0.0209918	0.0292393	0.270736	0.99339	0.322766	0.351908	0.134	0.990383	0.567454
SBK1_388228	SBK1	0.122325	0.181365	0.156808	0.185913	0.121881	0.134034	0.145006	0.178943	0.270779	0.99339	0.568186	0.245631	0.134	0.60049	0.567385
TUBA1A_7846	TUBA1A	0.132013	0.132095	0.167722	0.123875	0.128728	0.0738796	0.1474	0.0739865	0.270779	0.99339	0.000897265	-0.43719	-0.134	0.783639	0.567385
CLDN17_26285	CLDN17	0.0138438	0.0154019	0.0182271	0.0268952	0.0192713	0.0411567	0.0145555	0.0157828	0.271121	0.99339	0.153865	0.561267	0.134	0.991652	0.566836
GIMAP2_26157	GIMAP2	0.013911	0.0150416	0.018051	0.0185201	0.0151569	0.0103149	0.0138057	0.0104237	0.271121	0.99339	0.112727	0.0370102	0.134	0.879196	0.566836
LIN52_91750	LIN52	0.863837	0.877707	0.784246	0.819577	0.197671	0.197063	0.209733	0.168569	0.271121	0.99339	0.0229805	0.0635729	0.134	0.517469	0.566836
TRDN_10345	TRDN	0.0129735	0.017563	0.0187129	0.0325138	0.0217341	0.049784	0.0155001	0.0270221	0.271121	0.99339	0.436968	0.797018	0.134	0.905585	0.566836
ZNF791_163049	ZNF791	0.0457066	0.0471066	0.0606435	0.0975583	0.0553319	0.114951	0.0498885	0.094428	0.271121	0.99339	0.0435264	0.685912	0.134	0.995796	0.566836
ACSL1_2180	ACSL1	0.0306988	0.0410159	0.0515409	0.0545921	0.0690979	0.0488525	0.0414327	0.0470358	0.271464	0.99339	0.417998	0.0829755	0.134	0.855967	0.566287
HYI_81888	HYI	0.130559	0.146483	0.16096	0.137268	0.120074	0.115458	0.132674	0.128347	0.271464	0.99339	0.166028	-0.229707	-0.134	0.0686724	0.566287
ZNF646_9726	ZNF646	0.0527393	0.0623788	0.0689793	0.0928664	0.0619458	0.094204	0.0595143	0.0637565	0.271464	0.99339	0.242178	0.428993	0.134	0.990634	0.566287
SLC25A39_51629	SLC25A39	0.069775	0.105661	0.0997091	0.111007	0.0980189	0.081213	0.0965551	0.106639	0.272495	0.99339	0.598659	0.154858	0.134	0.807926	0.564642
LCN6_158062	LCN6	0.133965	0.164874	0.177881	0.19708	0.146675	0.130687	0.160675	0.171976	0.272839	0.99339	0.299507	0.147862	0.134	0.958343	0.564094
GPR62_118442	GPR62	0.0262955	0.0286783	0.042168	0.0686968	0.0521228	0.0995267	0.0397014	0.0443499	0.273183	0.99339	0.125143	0.704095	0.134	0.538626	0.563547
MPV17_4358	MPV17	0.0778731	0.108725	0.106806	0.10938	0.100105	0.0676701	0.0902665	0.0928867	0.273183	0.99339	0.481491	0.0343592	0.134	0.216919	0.563547
NEXMIF_340533	NEXMIF	0.0261905	0.0312669	0.0345475	0.0373496	0.0302831	0.0237177	0.0294275	0.0314289	0.2735	0.99339	0.255591	0.112511	0.134	0.969042	0.563043
KLK2_3817	KLK2	0.0119288	0.0140784	0.0157869	0.0173329	0.0143321	0.0129096	0.0128938	0.0117366	0.273527	0.99339	0.239035	0.13479	0.134	0.822804	0.562999
LMX1A_4009	LMX1A	0.024747	0.0312084	0.0357098	0.0342374	0.0415389	0.0212763	0.0320177	0.0239386	0.273527	0.99339	0.334685	-0.0607486	0.134	0.794844	0.562999
NDN_4692	NDN	0.0357533	0.0440785	0.0540969	0.0755185	0.0607122	0.0943863	0.0488871	0.0417945	0.273527	0.99339	0.301998	0.481284	0.134	0.822954	0.562999
PIFO_128344	PIFO	0.425157	0.495155	0.419929	0.479864	0.218043	0.264139	0.315196	0.418357	0.273527	0.99339	0.219887	0.192481	0.134	0.397734	0.562999
SCGB3A2_117156	SCGB3A2	0.0349739	0.0363233	0.0496749	0.0495224	0.0523005	0.0301049	0.0424482	0.0503481	0.273872	0.99339	0.0546163	-0.00443543	0.134	0.886832	0.562452
GLIS1_148979	GLIS1	0.0382117	0.0553599	0.059748	0.0714318	0.0680851	0.0750488	0.0515998	0.057564	0.274218	0.99339	0.534825	0.257677	0.133	0.991601	0.561905
IDO1_3620	IDO1	0.0159659	0.0183096	0.0231639	0.0294249	0.0234292	0.0404418	0.0203713	0.0137987	0.274218	0.99339	0.197612	0.345156	0.133	0.813237	0.561905
TPSG1_25823	TPSG1	0.0205054	0.0258847	0.0331715	0.0391075	0.0413926	0.0358875	0.0282449	0.0348418	0.274218	0.99339	0.336094	0.237502	0.133	0.950524	0.561905
RAB3D_9545	RAB3D	0.0569735	0.0703952	0.0795589	0.0835066	0.0749551	0.0577802	0.0779166	0.0535606	0.274563	0.99339	0.305185	0.0698682	0.133	0.757763	0.561358
HDGFL3_50810	HDGFL3	0.0452595	0.0539991	0.0578889	0.0695613	0.0494808	0.0553823	0.0503572	0.0592837	0.274909	0.99339	0.254715	0.264997	0.133	0.804253	0.560811
MGST2_4258	MGST2	0.0448602	0.0468457	0.0556793	0.0419873	0.0430731	0.0196724	0.0456081	0.0363721	0.274909	0.99339	0.0624801	-0.407188	-0.133	0.0307523	0.560811
APOL2_23780	APOL2	0.0362813	0.0444581	0.0534752	0.0677245	0.0590367	0.0616887	0.0472435	0.063721	0.275255	0.99339	0.293217	0.340808	0.133	0.313375	0.560265
ZNF597_146434	ZNF597	0.0320079	0.0480542	0.0448111	0.0669585	0.0428996	0.0671514	0.0408884	0.0798969	0.275255	0.99339	0.586233	0.579409	0.133	0.627366	0.560265
CIC_23152	CIC	0.0392485	0.0685523	0.0736276	0.0910828	0.0950521	0.105301	0.0769464	0.0648517	0.275601	0.99339	0.804568	0.306932	0.133	0.316089	0.559719
DPYD_1806	DPYD	0.0523774	0.06385	0.0671149	0.0807555	0.055079	0.0643779	0.0566828	0.0760857	0.275601	0.99339	0.285743	0.266928	0.133	0.407675	0.559719
FANCI_55215	FANCI	0.20837	0.273004	0.283066	0.318241	0.227635	0.210956	0.265609	0.267225	0.275601	0.99339	0.38977	0.168982	0.133	0.765838	0.559719
ELF4_2000	ELF4	0.0543427	0.0744558	0.0828987	0.0962826	0.0939094	0.0825544	0.0854611	0.0924634	0.275933	0.99339	0.454298	0.215926	0.133	0.741093	0.559196
POSTN_10631	POSTN	0.0352078	0.0485452	0.0430501	0.0486417	0.0344054	0.0316737	0.0374562	0.0424433	0.275948	0.99339	0.463434	0.176175	0.133	0.440952	0.559173
CYREN_78996	CYREN	0.0253119	0.030322	0.0365819	0.0399375	0.0374161	0.0351507	0.0317966	0.0197977	0.276295	0.99339	0.260552	0.126613	0.133	0.841342	0.558627
HIVEP1_3096	HIVEP1	0.0268726	0.0359106	0.0428742	0.0450558	0.0529761	0.0415887	0.0381891	0.028191	0.276295	0.99339	0.418274	0.0716008	0.133	0.848683	0.558627
TMEM175_84286	TMEM175	0.0283769	0.0352604	0.0372676	0.0379964	0.0347723	0.0233556	0.0301433	0.0215183	0.276295	0.99339	0.313332	0.0279409	0.133	0.897468	0.558627
DGAT1_8694	DGAT1	0.0426303	0.0637564	0.0611066	0.0612444	0.0652711	0.0377394	0.0518448	0.0528353	0.276642	0.99339	0.58069	0.00324895	0.133	0.474007	0.558081
HAP1_9001	HAP1	0.330198	0.394481	0.346594	0.387975	0.19707	0.202327	0.273523	0.167766	0.27699	0.99339	0.256623	0.162715	0.133	0.885537	0.557536
PCDHGA1_56114	PCDHGA1	0.0466531	0.0534372	0.0566195	0.0659589	0.0446528	0.0457315	0.0468721	0.0623574	0.27699	0.99339	0.195872	0.220267	0.133	0.383543	0.557536
PYCR3_65263	PYCR3	0.0394359	0.0625141	0.0604555	0.115141	0.0704527	0.201686	0.0582833	0.0627698	0.27699	0.99339	0.664674	0.929458	0.133	0.194992	0.557536
ZNF562_54811	ZNF562	0.0153404	0.0161026	0.0204492	0.023866	0.0182369	0.0203413	0.0169432	0.0173445	0.27699	0.99339	0.0699642	0.222915	0.133	0.264367	0.557536
ZNF710_374655	ZNF710	0.0245075	0.0282913	0.0393137	0.0435295	0.0554795	0.0450393	0.0321482	0.0294207	0.27699	0.99339	0.207136	0.146961	0.133	0.701703	0.557536
SEMA6C_10500	SEMA6C	0.0477054	0.0545015	0.0580716	0.0704908	0.0453829	0.0615625	0.0514322	0.0293758	0.277686	0.99339	0.192146	0.279603	0.132	0.817213	0.556446
TGFBI_7045	TGFBI	0.0119813	0.0121801	0.0161614	0.0139126	0.0157393	0.0146903	0.0125333	0.00760324	0.277686	0.99339	0.0237435	-0.216157	-0.132	0.787013	0.556446
DPY30_84661	DPY30	0.53606	0.666753	0.517054	0.576767	0.282051	0.307896	0.484272	0.546647	0.278034	0.99339	0.314759	0.157674	0.132	0.510416	0.555902
RFC1_5981	RFC1	0.550006	0.622075	0.520266	0.572859	0.260134	0.291993	0.424784	0.461029	0.278034	0.99339	0.17764	0.138931	0.132	0.982167	0.555902
RNF113A_7737	RNF113A	0.963409	0.974632	0.949096	0.955879	0.0615596	0.0525983	0.0440499	0.0446398	0.278382	0.99339	0.0167082	0.0102741	0.132	0.841106	0.555359
LY9_4063	LY9	0.0557811	0.0635568	0.0728095	0.112561	0.0678453	0.144719	0.0671059	0.0846576	0.278383	0.99339	0.188271	0.628509	0.132	0.330045	0.555357
RASL10B_91608	RASL10B	0.0698163	0.0932163	0.0963025	0.113025	0.0881531	0.101351	0.0952829	0.0977663	0.278383	0.99339	0.417019	0.231001	0.132	0.984206	0.555357
YAE1_57002	YAE1	0.970773	0.980121	0.959452	0.974383	0.0599819	0.0182223	0.0345189	0.0286634	0.279082	0.99339	0.0138261	0.0222789	0.132	0.898255	0.554269
DNAAF1_123872	DNAAF1	0.0203435	0.0239856	0.0261511	0.0301649	0.0223964	0.0220789	0.0207216	0.0188022	0.279082	0.99339	0.2376	0.205998	0.132	0.827762	0.554269
KLHDC4_54758	KLHDC4	0.066757	0.0840977	0.0793818	0.0885907	0.0564167	0.0524486	0.066618	0.0637265	0.279082	0.99339	0.333148	0.158347	0.132	0.890244	0.554269
MAP1LC3C_440738	MAP1LC3C	0.0209063	0.0252781	0.0300616	0.0399957	0.0344095	0.0537952	0.0222658	0.0249009	0.279082	0.99339	0.273953	0.411921	0.132	0.945423	0.554269
C11orf71_54494	C11orf71	0.0341325	0.0393675	0.0490241	0.0581177	0.0499465	0.0536843	0.0430532	0.0450224	0.279431	0.99339	0.205859	0.245488	0.132	0.991051	0.553725
CYP2B6_1555	CYP2B6	0.0246615	0.0342863	0.0373186	0.0456904	0.0462424	0.060779	0.0315458	0.0251097	0.279431	0.99339	0.475373	0.291996	0.132	0.801294	0.553725
SLC30A9_10463	SLC30A9	0.157099	0.224523	0.258105	0.310746	0.253376	0.260781	0.277078	0.411141	0.279431	0.99339	0.515194	0.267777	0.132	0.950261	0.553725
ARHGAP19_84986	ARHGAP19	0.0836574	0.107993	0.110653	0.160267	0.0946092	0.164047	0.106223	0.159066	0.279781	0.99339	0.368372	0.534426	0.132	0.76211	0.553182
BBOX1_8424	BBOX1	0.0234527	0.0329106	0.0301802	0.0317637	0.0270092	0.0187139	0.0253086	0.0243705	0.279781	0.99339	0.488797	0.0737755	0.132	0.945261	0.553182
CD37_951	CD37	0.0710583	0.0798398	0.0929203	0.112375	0.087078	0.0965339	0.0816478	0.0964772	0.279781	0.99339	0.168106	0.274257	0.132	0.885256	0.553182
PGPEP1_54858	PGPEP1	0.126863	0.163451	0.156722	0.172403	0.119261	0.105734	0.145033	0.146854	0.279781	0.99339	0.365582	0.137577	0.132	0.86767	0.553182
ZNF208_7757	ZNF208	0.0483153	0.0561998	0.072414	0.0914512	0.075125	0.0865139	0.068427	0.0945811	0.279781	0.99339	0.218085	0.336733	0.132	0.87585	0.553182
KLHL15_80311	KLHL15	0.03115	0.038316	0.0422395	0.0500057	0.0452549	0.0462261	0.0353302	0.0312412	0.279787	0.99339	0.298715	0.243503	0.132	0.843737	0.553172
EIF1AD_84285	EIF1AD	0.97505	0.979031	0.960603	0.975278	0.0695738	0.0241379	0.0316488	0.0187055	0.280131	0.99339	0.0058795	0.0218721	0.132	0.663589	0.552638
COP1_64326	COP1	0.156801	0.249019	0.257646	0.316174	0.255563	0.275906	0.357969	0.483434	0.280482	0.99339	0.667323	0.29533	0.132	0.775227	0.552095
MCUR1_63933	MCUR1	0.0353965	0.0393746	0.0535037	0.0814422	0.0666503	0.102745	0.0398639	0.0488588	0.280482	0.99339	0.153658	0.606138	0.132	0.671792	0.552095
MRPL27_51264	MRPL27	0.788937	0.868177	0.726063	0.750456	0.210849	0.240549	0.286968	0.295832	0.280482	0.99339	0.138078	0.047672	0.132	0.993003	0.552095
PTPRB_5787	PTPRB	0.0239649	0.0255183	0.0328549	0.0448224	0.030139	0.0507065	0.0278623	0.0292516	0.280482	0.99339	0.0906095	0.448112	0.132	0.969442	0.552095
CSAD_51380	CSAD	0.103681	0.107844	0.122722	0.142527	0.0885802	0.0919027	0.10482	0.120107	0.280833	0.99339	0.0567977	0.215833	0.132	0.310787	0.551552
TFEC_22797	TFEC	0.0215386	0.0297289	0.0319099	0.0487062	0.034385	0.0651333	0.0282471	0.0407199	0.280833	0.99339	0.464943	0.610103	0.132	0.991048	0.551552
GH1_2688	GH1	0.0295963	0.0415815	0.0433357	0.0565178	0.0493297	0.0538454	0.037804	0.054817	0.281184	0.99339	0.490524	0.383151	0.131	0.730651	0.551009
RAMP3_10268	RAMP3	0.0170531	0.0199066	0.023792	0.035177	0.0286772	0.0558928	0.0204276	0.0157153	0.281184	0.99339	0.223214	0.564155	0.131	0.294397	0.551009
XKR4_114786	XKR4	0.0327901	0.0384317	0.0478363	0.0516269	0.0512027	0.0391889	0.041803	0.0467094	0.281184	0.99339	0.229039	0.110018	0.131	0.278856	0.551009
DYNLT2B_255758	DYNLT2B	0.0595877	0.0811772	0.0878617	0.109079	0.0863123	0.0973196	0.0805057	0.101803	0.281535	0.99339	0.446061	0.312064	0.131	0.879236	0.550467
PPP1R17_10842	PPP1R17	0.0091033	0.0125327	0.0144587	0.0290936	0.017977	0.0559927	0.0128111	0.0164818	0.281535	0.99339	0.461236	1.00876	0.131	0.595933	0.550467
C7orf31_136895	C7orf31	0.0193757	0.0209929	0.0299532	0.0433638	0.0354738	0.0521265	0.0249576	0.0366099	0.281887	0.99339	0.115653	0.533785	0.131	0.678327	0.549925
CADM1_23705	CADM1	0.0368771	0.0486468	0.0535337	0.0547405	0.0551944	0.0347397	0.0448192	0.0524016	0.281887	0.99339	0.399619	0.0321602	0.131	0.902653	0.549925
SAMM50_25813	SAMM50	0.794708	0.891524	0.713435	0.707852	0.246777	0.33368	0.326905	0.439652	0.282239	0.99339	0.165849	-0.011333	0.131	0.806047	0.549383
MTX3_345778	MTX3	0.0703974	0.0869807	0.0866739	0.105478	0.0681486	0.0791854	0.0720327	0.0823529	0.282592	0.99339	0.305173	0.283267	0.131	0.23529	0.548841
SOX3_6658	SOX3	0.0287485	0.0361626	0.0406088	0.0461299	0.053655	0.0473185	0.0284744	0.0300873	0.282613	0.99339	0.331013	0.183907	0.131	0.987769	0.548807
FGF7_2252	FGF7	0.0232241	0.0266802	0.0314703	0.0366238	0.0289	0.0288384	0.0245066	0.0257822	0.282944	0.99339	0.20015	0.218791	0.131	0.970628	0.548299
SRFBP1_153443	SRFBP1	0.929877	0.948321	0.866393	0.907247	0.156099	0.0878483	0.122987	0.100317	0.283297	0.99339	0.0283347	0.0664738	0.131	0.965199	0.547758
AK1_203	AK1	0.123013	0.15661	0.162888	0.176548	0.137297	0.111036	0.154743	0.149468	0.28365	0.99339	0.348369	0.116179	0.131	0.49085	0.547217
CNOT6L_246175	CNOT6L	0.0828425	0.0845769	0.108996	0.100221	0.0928658	0.109763	0.0968057	0.0697031	0.28365	0.99339	0.029893	-0.121085	-0.131	0.203746	0.547217
CAMK2D_817	CAMK2D	0.0265618	0.0368051	0.036235	0.0473299	0.0383992	0.0528503	0.0317864	0.0400389	0.284004	0.99339	0.470551	0.385367	0.131	0.664868	0.546676
NME4_4833	NME4	0.0295139	0.0342933	0.0433689	0.0501179	0.0480385	0.0432696	0.03659	0.034603	0.284004	0.99339	0.216534	0.208666	0.131	0.825678	0.546676
FURIN_5045	FURIN	0.11964	0.192828	0.237045	0.29464	0.269693	0.314037	0.309027	0.354261	0.284358	0.99339	0.688612	0.313793	0.131	0.797744	0.546135
TPCN2_219931	TPCN2	0.108544	0.110278	0.138312	0.108048	0.117604	0.0791214	0.120945	0.0952705	0.284358	0.99339	0.022864	-0.356252	-0.131	0.11855	0.546135
PIF1_80119	PIF1	0.0543603	0.0645724	0.0848373	0.0899685	0.0970057	0.0712685	0.0789058	0.096063	0.284712	0.99339	0.248363	0.0847221	0.131	0.783929	0.545594
C2orf16_84226	C2orf16	0.0253722	0.029726	0.032654	0.0350241	0.0289817	0.0242427	0.0264308	0.019172	0.285066	0.99339	0.228478	0.101087	0.13	0.935989	0.545054
DHX58_79132	DHX58	0.0353908	0.035888	0.0503387	0.0644896	0.0533932	0.0685112	0.044933	0.0472875	0.285066	0.99339	0.0201241	0.3574	0.13	0.415613	0.545054
NIPAL1_152519	NIPAL1	0.023641	0.0313153	0.0359875	0.0352544	0.045507	0.0278591	0.0297907	0.028115	0.285066	0.99339	0.405576	-0.0296929	0.13	0.601198	0.545054
PTGES2_80142	PTGES2	0.0804963	0.0887975	0.10786	0.120343	0.0995256	0.0863603	0.0981279	0.112309	0.285421	0.99339	0.141595	0.158002	0.13	0.0774361	0.544514
TLR8_51311	TLR8	0.00989602	0.0106817	0.0142746	0.0142986	0.0190892	0.0100412	0.0113081	0.00890131	0.285458	0.99339	0.110218	0.00242805	0.13	0.516311	0.544457
SPDYE4_388333	SPDYE4	0.0222917	0.0295424	0.0305455	0.0351622	0.0285093	0.0288972	0.0269048	0.0220522	0.285776	0.99339	0.406282	0.203067	0.13	0.524152	0.543974
PDGFD_80310	PDGFD	0.0220244	0.0254856	0.0307634	0.0345397	0.0332958	0.0277154	0.0252049	0.0180538	0.286131	0.99339	0.21058	0.16704	0.13	0.958639	0.543435
SSX5_6758	SSX5	0.583268	0.627015	0.558587	0.600448	0.236626	0.285626	0.364634	0.477683	0.286173	0.99339	0.104343	0.104256	0.13	0.367073	0.543372
RSPO3_84870	RSPO3	0.0123536	0.0162844	0.0172858	0.0207409	0.0187367	0.0205589	0.014085	0.0148426	0.286487	0.99339	0.398559	0.262886	0.13	0.709404	0.542895
SPATA46_284680	SPATA46	0.0276819	0.0363134	0.0374335	0.0452123	0.0345099	0.0411558	0.0312373	0.0353916	0.286487	0.99339	0.391559	0.272384	0.13	0.685838	0.542895
PHF1_5252	PHF1	0.0547195	0.0796127	0.0719332	0.084043	0.0679112	0.0628243	0.0606879	0.0943022	0.286843	0.99339	0.540943	0.224471	0.13	0.18013	0.542356
WNT3A_89780	WNT3A	0.026002	0.0345546	0.0404231	0.0381381	0.0551519	0.0241676	0.0301007	0.032254	0.286843	0.99339	0.410253	-0.0839482	0.13	0.259199	0.542356
PPP1R42_286187	PPP1R42	0.0383986	0.0512489	0.0535698	0.0649783	0.0585427	0.0630888	0.0467787	0.0548569	0.287199	0.99339	0.416467	0.278538	0.13	0.919473	0.541817
ZP3_7784	ZP3	0.0499778	0.0723568	0.0771226	0.103117	0.0821048	0.115667	0.0629486	0.0494297	0.287199	0.99339	0.533842	0.41905	0.13	0.52158	0.541817
PKIB_5570	PKIB	0.0275888	0.0314946	0.0346882	0.0479151	0.0307065	0.0475864	0.027155	0.0353398	0.287556	0.99339	0.191021	0.466036	0.13	0.925788	0.541278
CALML4_91860	CALML4	0.0320275	0.0410851	0.0431467	0.049482	0.0382429	0.0423227	0.0381114	0.0372974	0.287912	0.99339	0.359302	0.197654	0.13	0.707703	0.54074
RPS25_6230	RPS25	0.987588	0.988676	0.974241	0.939273	0.0505635	0.185681	0.0257272	0.0352454	0.288625	0.99339	0.00158811	-0.0527334	-0.129	0.582013	0.539665
DLK1_8788	DLK1	0.0948603	0.108883	0.115961	0.139303	0.087925	0.109261	0.0976866	0.0806132	0.288627	0.99339	0.198906	0.264588	0.129	0.557313	0.539663
NES_10763	NES	0.0893537	0.127137	0.120702	0.130027	0.113532	0.0877049	0.108044	0.13965	0.288627	0.99339	0.508789	0.107357	0.129	0.887792	0.539663
ZNF48_197407	ZNF48	0.0332559	0.0355201	0.0434019	0.0408352	0.0408921	0.0196204	0.0350468	0.0260204	0.288627	0.99339	0.0950247	-0.0879444	0.129	0.364284	0.539663
GRAMD1A_57655	GRAMD1A	0.0436944	0.0502433	0.0587046	0.0625727	0.0564784	0.0419746	0.0512925	0.0620862	0.288985	0.99339	0.201484	0.0920602	0.129	0.419157	0.539125
NDUFS1_4719	NDUFS1	0.321265	0.457084	0.39598	0.458931	0.285296	0.295437	0.482143	0.572734	0.288985	0.99339	0.508694	0.21285	0.129	0.0762902	0.539125
ODF3L1_161753	ODF3L1	0.0357081	0.043585	0.0472682	0.0508594	0.0415153	0.0345252	0.0416156	0.0380657	0.289343	0.99339	0.28758	0.105644	0.129	0.949041	0.538588
CRYGC_1420	CRYGC	0.0758694	0.0859534	0.0972986	0.116706	0.0848384	0.101413	0.0857315	0.0825627	0.289701	0.99339	0.180037	0.262387	0.129	0.934016	0.53805
KRT25_147183	KRT25	0.0790082	0.102725	0.102936	0.108148	0.0892144	0.0639682	0.0873046	0.0807282	0.289701	0.99339	0.378707	0.0712623	0.129	0.528834	0.53805
XKR6_286046	XKR6	0.023498	0.0322497	0.0327165	0.0399674	0.0328635	0.044715	0.0276368	0.02211	0.289701	0.99339	0.456749	0.288806	0.129	0.441848	0.53805
LHX3_8022	LHX3	0.0473099	0.054279	0.0608727	0.0797313	0.0598872	0.0653293	0.0457867	0.108258	0.29006	0.99339	0.198253	0.38935	0.129	0.341239	0.537513
NECTIN1_5818	NECTIN1	0.0206282	0.0410327	0.0350383	0.0466792	0.0477431	0.0811814	0.0306915	0.0369801	0.29006	0.99339	0.992155	0.413848	0.129	0.000424603	0.537513
RTTN_25914	RTTN	0.439388	0.464709	0.457385	0.526102	0.293936	0.321274	0.532707	0.446247	0.29006	0.99339	0.0808321	0.201932	0.129	0.0867068	0.537513
C11orf65_160140	C11orf65	0.0518656	0.0645789	0.0728369	0.0859051	0.0737891	0.0744419	0.0658041	0.0863266	0.290418	0.99339	0.316287	0.238074	0.129	0.869765	0.536976
CCDC102A_92922	CCDC102A	0.050622	0.0591773	0.0711046	0.0931886	0.071205	0.101667	0.0660128	0.0658467	0.290418	0.99339	0.22528	0.390212	0.129	0.856921	0.536976
DNAJB9_4189	DNAJB9	0.0364401	0.0524802	0.0715175	0.0659416	0.109331	0.053838	0.0564288	0.059947	0.290778	0.99339	0.526247	-0.117109	0.129	0.761958	0.536439
NPAS3_64067	NPAS3	0.0890222	0.108155	0.107606	0.118876	0.0848331	0.0759432	0.0876356	0.0854201	0.290778	0.99339	0.280861	0.143701	0.129	0.654533	0.536439
RMND1_55005	RMND1	0.141038	0.168163	0.204193	0.288204	0.182093	0.270055	0.206301	0.377263	0.290778	0.99339	0.253776	0.497159	0.129	0.855192	0.536439
UCK2_7371	UCK2	0.0697519	0.0979175	0.101031	0.133439	0.105059	0.167821	0.0917966	0.108262	0.290778	0.99339	0.489335	0.401383	0.129	0.984286	0.536439
KRT24_192666	KRT24	0.0377564	0.0393303	0.0524086	0.0369085	0.0558041	0.0262782	0.0449013	0.0332894	0.291137	0.99339	0.0589216	-0.50585	-0.129	0.551054	0.535902
RNF20_56254	RNF20	0.881139	0.88912	0.815965	0.851219	0.183301	0.179261	0.161924	0.104403	0.291137	0.99339	0.0130084	0.0610226	0.129	0.388514	0.535902
ANKS3_124401	ANKS3	0.0314121	0.0411009	0.0527837	0.0674857	0.0782372	0.102839	0.0458161	0.0301198	0.291497	0.99339	0.387847	0.35449	0.129	0.982354	0.535366
TAF5L_27097	TAF5L	0.220558	0.476793	0.333221	0.421279	0.31698	0.339436	0.544441	0.608138	0.291497	0.99339	1.11221	0.338298	0.129	0.216209	0.535366
TPO_7173	TPO	0.0241886	0.0267389	0.0308481	0.033571	0.0263704	0.0251471	0.0248669	0.0206837	0.291497	0.99339	0.144609	0.12203	0.129	0.888085	0.535366
AKAP14_158798	AKAP14	0.0260943	0.0316744	0.0341231	0.0399444	0.0335826	0.0334377	0.0277399	0.0345209	0.291568	0.99339	0.279585	0.227244	0.129	0.537215	0.535259
CAVIN3_112464	CAVIN3	0.0271777	0.0291423	0.0347803	0.0456954	0.0295584	0.0507163	0.0268619	0.0344101	0.291857	0.99339	0.100686	0.393778	0.129	0.462333	0.53483
FAXC_84553	FAXC	0.0351907	0.038904	0.0436952	0.0534776	0.0358033	0.0459121	0.0335461	0.0305953	0.291857	0.99339	0.144727	0.291461	0.129	0.801207	0.53483
ADCY8_114	ADCY8	0.0408386	0.0579233	0.0585676	0.0653358	0.0642196	0.0501256	0.0509156	0.0591997	0.292578	0.99339	0.504211	0.15777	0.128	0.533945	0.533758
FLYWCH2_114984	FLYWCH2	0.0514175	0.059089	0.0630907	0.0800575	0.0482838	0.0746905	0.0537861	0.0423883	0.292578	0.99339	0.20063	0.343609	0.128	0.658547	0.533758
SORD_6652	SORD	0.039574	0.0459535	0.0541322	0.0773341	0.0511402	0.112314	0.0520547	0.0547018	0.292578	0.99339	0.215622	0.514617	0.128	0.783966	0.533758
PCDH19_57526	PCDH19	0.0399186	0.0488724	0.0546574	0.0590602	0.0515874	0.0422358	0.0453907	0.0435436	0.292656	0.99339	0.29196	0.111769	0.128	0.449011	0.533643
EEF1G_1937	EEF1G	0.989754	0.993599	0.979195	0.988852	0.0474158	0.0123245	0.0198294	0.0132529	0.292938	0.99339	0.0055929	0.0141581	0.128	0.959782	0.533224
BMP2K_55589	BMP2K	0.0409168	0.0503893	0.058156	0.0602531	0.0619329	0.0432924	0.0569493	0.0536862	0.292939	0.99339	0.300425	0.0511082	0.128	0.43287	0.533223
WNK4_65266	WNK4	0.091701	0.103306	0.129558	0.168331	0.128446	0.188932	0.116706	0.0743074	0.2933	0.99339	0.171921	0.377696	0.128	0.909171	0.532687
LRIG1_26018	LRIG1	0.0267433	0.0300214	0.0411641	0.0492264	0.0525854	0.0595665	0.0315057	0.0314782	0.294024	0.99339	0.166816	0.258044	0.128	0.992783	0.531617
MED18_54797	MED18	0.957399	0.966354	0.927898	0.918292	0.103012	0.134501	0.0475004	0.0609853	0.294024	0.99339	0.0134313	-0.0150143	0.128	0.301273	0.531617
TMC5_79838	TMC5	0.0608635	0.0747683	0.0765187	0.0941056	0.0658529	0.075695	0.0704166	0.0942285	0.294024	0.99339	0.296849	0.298468	0.128	0.643149	0.531617
KCNN3_3782	KCNN3	0.0162207	0.0191749	0.0252929	0.0382453	0.0328841	0.0522792	0.0204395	0.0161643	0.294386	0.99339	0.241386	0.596552	0.128	0.93426	0.531083
ACP7_390928	ACP7	0.0704081	0.103979	0.0918021	0.0921281	0.0841944	0.0501078	0.0845517	0.0629814	0.294749	0.99339	0.562481	0.00511335	0.128	0.412558	0.530548
DOC2A_8448	DOC2A	0.0341516	0.0425405	0.0448799	0.0495158	0.0426331	0.0370673	0.0395362	0.0338323	0.294749	0.99339	0.316886	0.14182	0.128	0.914785	0.530548
KCMF1_56888	KCMF1	0.942731	0.943643	0.869038	0.77166	0.188214	0.297083	0.104355	0.349089	0.294749	0.99339	0.0013953	-0.171454	-0.128	0.505365	0.530548
RELL1_768211	RELL1	0.0246236	0.0250496	0.0363349	0.0266068	0.0407643	0.0206936	0.0320691	0.0249397	0.294749	0.99339	0.0247486	-0.449563	-0.128	0.449662	0.530548
SLC5A4_6527	SLC5A4	0.0228536	0.0392529	0.0375244	0.0456227	0.0478547	0.0462457	0.032167	0.0346066	0.294749	0.99339	0.78038	0.281923	0.128	0.10026	0.530548
ZC3H18_124245	ZC3H18	0.755547	0.769717	0.687973	0.725206	0.227357	0.251038	0.326379	0.19911	0.295111	0.99339	0.0268076	0.0760401	0.128	0.461093	0.530014
ADAM9_8754	ADAM9	0.0375522	0.0432856	0.0505462	0.0577097	0.0491566	0.0448531	0.0446793	0.047635	0.295475	0.99339	0.204987	0.191211	0.128	0.818842	0.52948
FECH_2235	FECH	0.594463	0.731215	0.572864	0.629814	0.291939	0.334127	0.519241	0.644483	0.295475	0.99339	0.298708	0.136733	0.128	0.424865	0.52948
ZNF512_84450	ZNF512	0.059586	0.0752914	0.0831268	0.0859024	0.0826169	0.0584804	0.0833468	0.0655532	0.295475	0.99339	0.337512	0.0473857	0.128	0.910487	0.52948
MAPKAPK2_9261	MAPKAPK2	0.0462632	0.0634345	0.0666878	0.0671327	0.0740964	0.0445427	0.0551882	0.0533557	0.295838	0.99339	0.455405	0.00959229	0.128	0.325198	0.528946
ST7_7982	ST7	0.0535303	0.074067	0.0676941	0.0802582	0.0542066	0.0592879	0.0610823	0.077159	0.296202	0.99339	0.468476	0.245619	0.127	0.631785	0.528413
THYN1_29087	THYN1	0.0229738	0.0277102	0.036577	0.0389167	0.041306	0.0346294	0.0298274	0.0223615	0.296202	0.99339	0.270428	0.0894508	0.127	0.923293	0.528413
HP1BP3_50809	HP1BP3	0.0183907	0.0231419	0.0271493	0.0325432	0.0300008	0.0302414	0.0235914	0.0261084	0.296566	0.99339	0.331531	0.261443	0.127	0.866422	0.527879
STK25_10494	STK25	0.0424214	0.0440515	0.060627	0.0774089	0.0591007	0.0757852	0.0552182	0.0954864	0.296566	0.99339	0.0543968	0.352539	0.127	0.563414	0.527879
ZMYND15_84225	ZMYND15	0.0255726	0.0309297	0.0387492	0.0427023	0.046321	0.0353807	0.0321345	0.0413147	0.296566	0.99339	0.274395	0.140148	0.127	0.146465	0.527879
RIBC1_158787	RIBC1	0.0387818	0.0389344	0.0496424	0.0380846	0.0438573	0.0262808	0.0428862	0.0298327	0.296666	0.99339	0.0056658	-0.382364	-0.127	0.822364	0.527732
BLZF1_8548	BLZF1	0.040316	0.055441	0.0593811	0.0724074	0.0625148	0.0768273	0.0544749	0.0665226	0.297294	0.99339	0.459599	0.286134	0.127	0.382517	0.526813
AGK_55750	AGK	0.0318062	0.0351872	0.0463006	0.0457228	0.0506905	0.0325848	0.0392859	0.0236126	0.297659	0.99339	0.145743	-0.0181184	0.127	0.89361	0.52628
DPPA5_340168	DPPA5	0.241219	0.350786	0.282812	0.334841	0.194774	0.226141	0.279065	0.317815	0.297659	0.99339	0.540251	0.243633	0.127	0.196444	0.52628
RHD_6007	RHD	0.0385891	0.0584361	0.0647415	0.0657432	0.0781267	0.0487647	0.0644693	0.073338	0.298025	0.99339	0.598665	0.0221502	0.127	0.246868	0.525748
F5_2153	F5	0.0289159	0.0338842	0.041977	0.0556878	0.0427253	0.0629036	0.038553	0.0457545	0.29839	0.99339	0.228752	0.407762	0.127	0.600601	0.525216
ZNF496_84838	ZNF496	0.0195413	0.0210424	0.0300974	0.0288043	0.0406933	0.0218315	0.023674	0.0223606	0.29839	0.99339	0.106773	-0.0633591	0.127	0.770614	0.525216
HLA-DRB5_3127	HLA-DRB5	0.0112205	0.0177278	0.0207149	0.027264	0.0380195	0.0373148	0.0163877	0.0244753	0.298756	0.99339	0.65988	0.39633	0.127	0.94024	0.524684
HR_55806	HR	0.0345372	0.0440679	0.0552345	0.0740151	0.067635	0.104035	0.0502054	0.0747427	0.298756	0.99339	0.351578	0.42225	0.127	0.991056	0.524684
MRPL51_51258	MRPL51	0.414299	0.592744	0.43764	0.499537	0.266934	0.296633	0.464963	0.550275	0.298756	0.99339	0.516739	0.190847	0.127	0.26203	0.524684
SDR42E1_93517	SDR42E1	0.0142557	0.0175438	0.0243867	0.0239457	0.0362564	0.0184543	0.020633	0.024528	0.298756	0.99339	0.299426	-0.0263276	0.127	0.853077	0.524684
SLC35A4_113829	SLC35A4	0.0168578	0.0169344	0.026866	0.0179592	0.0322493	0.0125698	0.0211496	0.0173661	0.298756	0.99339	0.0065387	-0.581064	-0.127	0.903865	0.524684
HAUS3_79441	HAUS3	0.962409	0.963925	0.943601	0.959611	0.073432	0.0378646	0.039191	0.0429643	0.299122	0.99339	0.00227008	0.0242739	0.127	0.772949	0.524152
COQ8B_79934	COQ8B	0.0496313	0.0663822	0.0772145	0.0896591	0.0881859	0.0777242	0.0693445	0.0810182	0.299122	0.99339	0.419545	0.215578	0.127	0.560863	0.524152
MIR9-1HG_10485	MIR9-1HG	0.0452342	0.0571866	0.0611256	0.0712233	0.0545377	0.0546458	0.0549605	0.0648074	0.299122	0.99339	0.338265	0.220573	0.127	0.942036	0.524152
RPL3L_6123	RPL3L	0.018894	0.0249237	0.026654	0.0271362	0.0258651	0.0179688	0.0233936	0.0165229	0.299122	0.99339	0.399587	0.0258645	0.127	0.767269	0.524152
RXFP4_339403	RXFP4	0.0496267	0.0568404	0.0671173	0.07836	0.0596564	0.0619073	0.0617347	0.048217	0.299122	0.99339	0.195798	0.223432	0.127	0.593611	0.524152
ASB9_140462	ASB9	0.0107479	0.0133926	0.0146695	0.0189513	0.0139439	0.0174016	0.011764	0.0144307	0.299237	0.99339	0.317388	0.369481	0.127	0.85502	0.523985
SFTPB_6439	SFTPB	0.137536	0.171095	0.172166	0.175237	0.133778	0.0967914	0.139643	0.0817117	0.299488	0.99339	0.314989	0.0255077	0.127	0.95029	0.52362
ZNF736_728927	ZNF736	0.0426793	0.0486313	0.0569928	0.0771759	0.0502822	0.0782587	0.0500246	0.0729624	0.299488	0.99339	0.18835	0.437371	0.127	0.907261	0.52362
ABHD13_84945	ABHD13	0.0693855	0.0870596	0.104954	0.113357	0.100756	0.0889397	0.102178	0.0980557	0.299855	0.99339	0.32737	0.111113	0.126	0.991098	0.523089
ALB_213	ALB	0.0165178	0.0200096	0.0220982	0.0268583	0.0261816	0.0312071	0.0162294	0.0141313	0.299855	0.99339	0.276673	0.281438	0.126	0.40582	0.523089
HNF1A_6927	HNF1A	0.0599701	0.0667327	0.104682	0.115901	0.150023	0.119089	0.0814314	0.0873595	0.299855	0.99339	0.154152	0.146882	0.126	0.485537	0.523089
HSPA9_3313	HSPA9	0.999954	0.99999	0.993982	0.99942	0.0326776	0.00107777	0.00247884	0.000558418	0.300074	0.99339	5.16017e-05	0.0078708	0.125	0.995825	0.522772
MOB1A_55233	MOB1A	0.0510136	0.056437	0.0678712	0.073822	0.064293	0.0516621	0.0614459	0.0638489	0.300222	0.99339	0.14576	0.121251	0.126	0.990677	0.522558
NFE2L2_4780	NFE2L2	0.140037	0.193743	0.216181	0.238194	0.219843	0.214414	0.194734	0.191468	0.300222	0.99339	0.46834	0.139901	0.126	0.877208	0.522558
PIWIL4_143689	PIWIL4	0.0380139	0.0451479	0.0510792	0.05797	0.0466284	0.0463333	0.0428102	0.0283188	0.300222	0.99339	0.24813	0.18257	0.126	0.721847	0.522558
SNX30_401548	SNX30	0.0143745	0.0189788	0.020491	0.0211208	0.0197936	0.0153042	0.0183815	0.0136043	0.300222	0.99339	0.400875	0.0436721	0.126	0.352629	0.522558
CPSF4_10898	CPSF4	0.99626	0.998501	0.981204	0.991081	0.0502661	0.0144035	0.0208299	0.0130364	0.300619	0.99339	0.00324115	0.0144501	0.126	0.853709	0.521984
NCAPH2_29781	NCAPH2	0.886619	0.919347	0.765095	0.840838	0.265543	0.193765	0.284631	0.151943	0.300957	0.99339	0.0522948	0.13619	0.126	0.9506	0.521496
BBS4_585	BBS4	0.0126804	0.0184455	0.0201761	0.0192397	0.0232498	0.0129244	0.0178596	0.015649	0.300957	0.99339	0.540665	-0.068566	0.126	0.604195	0.521496
CSNK1A1_1452	CSNK1A1	0.805407	0.856344	0.695394	0.76635	0.283199	0.261844	0.408471	0.167515	0.300957	0.99339	0.0884721	0.140173	0.126	0.970617	0.521496
FKBP3_2287	FKBP3	0.0424322	0.054872	0.0724098	0.114919	0.0943635	0.205043	0.0691866	0.0461629	0.300957	0.99339	0.37091	0.66636	0.126	0.621509	0.521496
LRPAP1_4043	LRPAP1	0.0214809	0.0291222	0.0343072	0.0366609	0.0588837	0.0362467	0.0255449	0.0366275	0.300957	0.99339	0.439062	0.095731	0.126	0.272912	0.521496
AADACL4_343066	AADACL4	0.0169364	0.0245045	0.0241945	0.0372707	0.0265558	0.0504971	0.0185661	0.025115	0.301325	0.99339	0.532919	0.623364	0.126	0.35371	0.520965
DCTPP1_79077	DCTPP1	0.0535479	0.071908	0.0738031	0.0851939	0.0655645	0.0616066	0.0671611	0.081252	0.301325	0.99339	0.425322	0.207068	0.126	0.802185	0.520965
SSUH2_51066	SSUH2	0.0192539	0.0208796	0.0263994	0.0321798	0.0245897	0.03358	0.0226689	0.0267302	0.301325	0.99339	0.116945	0.285655	0.126	0.749285	0.520965
LSM7_51690	LSM7	0.999994	1	0.997659	0.998057	0.0111677	0.00837128	0.00029909	4.50324e-05	0.301512	0.99339	7.80591e-06	0.000575473	0.123	1	0.520695
CCL2_6347	CCL2	0.0212657	0.0241749	0.026905	0.028029	0.0226	0.0165427	0.0231715	0.0173837	0.301693	0.99339	0.184977	0.059045	0.126	0.98998	0.520435
LIPI_149998	LIPI	0.0379387	0.0437142	0.0518241	0.0606269	0.0469681	0.0466527	0.0479463	0.0647902	0.302061	0.99339	0.204432	0.226336	0.126	0.419117	0.519905
TMEM60_85025	TMEM60	0.0152668	0.0198762	0.0212971	0.0253715	0.0206625	0.0215306	0.0175356	0.0175327	0.302061	0.99339	0.380646	0.252548	0.126	0.738749	0.519905
ARHGEF40_55701	ARHGEF40	0.0388446	0.0427826	0.0569387	0.0797978	0.0641882	0.104607	0.0531675	0.0603427	0.30243	0.99339	0.13931	0.48694	0.126	0.963306	0.519375
STT3A_3703	STT3A	0.182532	0.255338	0.26467	0.323471	0.235224	0.263149	0.305969	0.446693	0.30243	0.99339	0.484255	0.289443	0.126	0.18093	0.519375
ERICH3_127254	ERICH3	0.0222491	0.0249554	0.0297118	0.0244326	0.027137	0.0192763	0.0233938	0.0266451	0.302799	0.99339	0.165607	-0.282224	-0.126	0.180202	0.518845
SLC22A11_55867	SLC22A11	0.0330372	0.0393317	0.050532	0.0478945	0.0576278	0.0320349	0.0487548	0.0324255	0.303169	0.99339	0.251602	-0.0773361	0.126	0.659382	0.518316
CCDC25_55246	CCDC25	0.0511433	0.061469	0.0860533	0.135632	0.107813	0.194731	0.0786154	0.122458	0.303538	0.99339	0.265316	0.656395	0.126	0.591383	0.517787
IMPA2_3613	IMPA2	0.0315759	0.03494	0.0472541	0.0410052	0.0553035	0.0173308	0.038291	0.0320476	0.303538	0.99339	0.146053	-0.204631	0.126	0.0298356	0.517787
ID2_3398	ID2	0.0703056	0.0928596	0.10329	0.12146	0.11218	0.119507	0.0857311	0.108501	0.303908	0.99339	0.401411	0.233773	0.125	0.849736	0.517258
PTPRN_5798	PTPRN	0.023796	0.031278	0.0276404	0.0291507	0.0193759	0.0144937	0.0213033	0.0229038	0.303908	0.99339	0.394431	0.0767527	0.125	0.148206	0.517258
ATP8A2_51761	ATP8A2	0.0429957	0.0439476	0.0549285	0.0625846	0.048307	0.0450229	0.0504316	0.0627028	0.304278	0.99339	0.0315908	0.188253	0.125	0.865751	0.516729
PSD2_84249	PSD2	0.0174519	0.018357	0.024014	0.0239559	0.0240272	0.015875	0.0197176	0.0073791	0.304278	0.99339	0.0729453	-0.00349591	0.125	0.992218	0.516729
SLC15A4_121260	SLC15A4	0.0187259	0.0253622	0.0294228	0.0310438	0.0341339	0.0254805	0.0258259	0.0310663	0.304278	0.99339	0.437648	0.0773711	0.125	0.953924	0.516729
SUN2_25777	SUN2	0.0320646	0.0411558	0.0565532	0.0660277	0.0719682	0.0615292	0.0518848	0.0808056	0.304278	0.99339	0.360115	0.223463	0.125	0.896881	0.516729
VWA5A_4013	VWA5A	0.00818758	0.00962802	0.0122903	0.0137494	0.0137112	0.0121119	0.0102232	0.0076027	0.304278	0.99339	0.233801	0.161849	0.125	0.817892	0.516729
PAPPA2_60676	PAPPA2	0.0218708	0.0252998	0.0309993	0.0369274	0.0353445	0.0376228	0.028351	0.027096	0.304649	0.99339	0.21012	0.252454	0.125	0.779931	0.5162
DIPK2B_79742	DIPK2B	0.0515304	0.0649536	0.070063	0.0674842	0.06684	0.0357185	0.0661692	0.0482571	0.304796	0.99339	0.333986	-0.0541033	0.125	0.67303	0.515991
WWP2_11060	WWP2	0.058874	0.0693125	0.0871345	0.108777	0.0892311	0.109176	0.07898	0.0778692	0.30502	0.99339	0.235486	0.320052	0.125	0.92923	0.515672
HTR2C_3358	HTR2C	0.0310934	0.0408588	0.0389157	0.0472293	0.0309712	0.0371019	0.0306197	0.0418452	0.305169	0.99339	0.394041	0.279328	0.125	0.387508	0.51546
CACNA2D3_55799	CACNA2D3	0.0284215	0.0329305	0.0359765	0.0417513	0.0298822	0.0305421	0.0301458	0.0290246	0.305391	0.99339	0.212441	0.214766	0.125	0.883889	0.515144
DYRK1A_1859	DYRK1A	0.0669147	0.0985824	0.163144	0.164645	0.220203	0.177264	0.196612	0.222182	0.305762	0.99339	0.559007	0.0132174	0.125	0.326715	0.514616
CNKSR3_154043	CNKSR3	0.0230051	0.0297022	0.0304375	0.042003	0.0263607	0.0531118	0.0255432	0.0344411	0.305762	0.99339	0.368619	0.464644	0.125	0.668749	0.514616
ZNF185_7739	ZNF185	0.0682308	0.0812165	0.102793	0.126179	0.102912	0.122872	0.0952031	0.132635	0.305916	0.99339	0.251349	0.29573	0.125	0.956988	0.514398
ANKRD30B_374860	ANKRD30B	0.023667	0.0261745	0.0346996	0.0400533	0.034835	0.0352819	0.0303928	0.0345125	0.306134	0.99339	0.145282	0.207004	0.125	0.968066	0.514088
LPA_4018	LPA	0.119587	0.149217	0.151387	0.172632	0.124701	0.124109	0.138847	0.163224	0.306134	0.99339	0.319346	0.189457	0.125	0.785683	0.514088
SYNGR1_9145	SYNGR1	0.0600853	0.0779604	0.0776347	0.0863522	0.0657586	0.0635217	0.0640184	0.0425221	0.306134	0.99339	0.375729	0.153531	0.125	0.993066	0.514088
HFM1_164045	HFM1	0.0318042	0.0489755	0.0452784	0.0563218	0.0430124	0.0487579	0.0392698	0.0601438	0.306506	0.99339	0.622846	0.314871	0.125	0.364808	0.513561
PTPN4_5775	PTPN4	0.0645909	0.0696205	0.085366	0.0676225	0.0743217	0.0517581	0.074382	0.0736764	0.306506	0.99339	0.108182	-0.336159	-0.125	0.399124	0.513561
CORO2B_10391	CORO2B	0.024941	0.0329215	0.0318316	0.0361683	0.0303487	0.0290412	0.0255279	0.0229848	0.306879	0.99339	0.40051	0.184266	0.125	0.774284	0.513033
SLC51B_123264	SLC51B	0.0431248	0.0515125	0.0574209	0.0639236	0.0500293	0.0474018	0.0499042	0.0482682	0.306879	0.99339	0.256406	0.154772	0.125	0.952063	0.513033
HYLS1_219844	HYLS1	0.0475452	0.0710181	0.0888389	0.127458	0.12425	0.172414	0.0784305	0.0966754	0.307251	0.99339	0.578887	0.520762	0.125	0.809282	0.512506
ZCCHC2_54877	ZCCHC2	0.0190589	0.0250551	0.0284548	0.0272792	0.0341624	0.0180194	0.0245547	0.0230824	0.307251	0.99339	0.394639	-0.0608729	0.125	0.922394	0.512506
ARMCX3_51566	ARMCX3	0.0240288	0.032919	0.0355165	0.0358645	0.0422666	0.0273086	0.029659	0.0219793	0.307413	0.99339	0.454152	0.0140681	0.125	0.904577	0.512277
CPLX3_594855	CPLX3	0.00975775	0.0135097	0.0161597	0.0206335	0.0215267	0.0279307	0.0133817	0.013265	0.307624	0.99339	0.469375	0.352582	0.124	0.676124	0.511979
MYL1_4632	MYL1	0.0138223	0.0153652	0.018811	0.0204761	0.0215076	0.0154835	0.0153607	0.0144896	0.307624	0.99339	0.152674	0.122367	0.124	0.994108	0.511979
ZNF667_63934	ZNF667	0.016779	0.0200947	0.0266993	0.0359576	0.0309296	0.0417017	0.0240547	0.0282525	0.307998	0.99339	0.260161	0.429492	0.124	0.992223	0.511453
AZIN2_113451	AZIN2	0.0366139	0.0403558	0.0532363	0.0449317	0.0524455	0.0455665	0.0463071	0.0383976	0.308371	0.99339	0.140383	-0.244675	-0.124	0.205313	0.510926
KSR2_283455	KSR2	0.0286018	0.0339422	0.0367051	0.0405575	0.0331274	0.0300961	0.0332133	0.0340041	0.308371	0.99339	0.246976	0.143988	0.124	0.823497	0.510926
PARP16_54956	PARP16	0.053421	0.0694422	0.0684192	0.0775917	0.0586657	0.0600833	0.0563466	0.0550044	0.308371	0.99339	0.378406	0.1815	0.124	0.724329	0.510926
FSTL3_10272	FSTL3	0.0105129	0.0106437	0.0161566	0.0171267	0.0225856	0.0164012	0.0136944	0.0133711	0.308745	0.99339	0.017849	0.0841239	0.124	0.990884	0.5104
RABGGTB_5876	RABGGTB	0.988619	0.995589	0.965274	0.980214	0.081863	0.0304352	0.0348371	0.0289402	0.309028	0.99339	0.0101356	0.0221582	0.124	0.701423	0.510002
PGM3_5238	PGM3	0.158563	0.224521	0.31568	0.373233	0.323669	0.347533	0.522542	0.583168	0.309119	0.99339	0.50179	0.241614	0.124	0.230152	0.509874
PRAME_23532	PRAME	0.021448	0.022444	0.0302174	0.0341853	0.0304744	0.028035	0.0271286	0.0417064	0.309119	0.99339	0.065485	0.177994	0.124	0.329264	0.509874
TTK_7272	TTK	0.884747	0.923006	0.775239	0.81508	0.241339	0.215496	0.273407	0.185978	0.309119	0.99339	0.0610757	0.0723016	0.124	0.460438	0.509874
SAFB2_9667	SAFB2	0.0759493	0.0986917	0.106105	0.126414	0.0972632	0.108029	0.104452	0.110671	0.309494	0.99339	0.377892	0.252668	0.124	0.344573	0.509348
NDUFV3_4731	NDUFV3	0.0271137	0.0320867	0.0433298	0.0534366	0.0540684	0.0541267	0.0369591	0.0529905	0.309868	0.99339	0.242955	0.302467	0.124	0.525292	0.508823
C10orf105_414152	C10orf105	0.0287935	0.0348906	0.0411547	0.0446313	0.0484537	0.0396965	0.0338911	0.0213861	0.310243	0.99339	0.277098	0.116998	0.124	0.800235	0.508297
TNIP2_79155	TNIP2	0.0112604	0.013602	0.0162421	0.0152684	0.0169434	0.00875345	0.0142509	0.0104109	0.310619	0.99339	0.272557	-0.0891857	0.124	0.967267	0.507772
CDKAL1_54901	CDKAL1	0.0520438	0.0667812	0.0760491	0.13	0.0811833	0.180649	0.0605954	0.104557	0.310995	0.99339	0.359715	0.773507	0.124	0.979479	0.507247
FAM171A1_221061	FAM171A1	0.0213392	0.0221608	0.0290801	0.0234172	0.0273813	0.0182825	0.0217046	0.0252149	0.31137	0.99339	0.054501	-0.312464	-0.124	0.452381	0.506723
ZNF610_162963	ZNF610	0.0091641	0.0118463	0.0121657	0.0135887	0.0112636	0.00982588	0.00972199	0.00879097	0.31137	0.99339	0.370374	0.159582	0.124	0.51924	0.506723
DNASE1L1_1774	DNASE1L1	0.0295634	0.0371721	0.0428812	0.0490787	0.0453567	0.0408362	0.0361761	0.0494135	0.311935	0.99339	0.330407	0.194754	0.123	0.310857	0.505936
DRC1_92749	DRC1	0.0389331	0.0466264	0.0504613	0.0552242	0.0413399	0.0358722	0.0444715	0.0527271	0.312123	0.99339	0.260152	0.130122	0.123	0.313663	0.505674
ZBTB43_23099	ZBTB43	0.0272395	0.0311916	0.0356991	0.0425525	0.0297811	0.0333454	0.0314121	0.0404316	0.3125	0.99339	0.195458	0.253354	0.123	0.996235	0.50515
MCM9_254394	MCM9	0.044392	0.0449794	0.0791181	0.0582722	0.101962	0.0556888	0.0647333	0.0441006	0.312877	0.99339	0.0189663	-0.4412	-0.123	0.137621	0.504626
TIAM1_7074	TIAM1	0.045296	0.0489852	0.0617112	0.0980473	0.055087	0.111068	0.0577302	0.0632197	0.312877	0.99339	0.112962	0.667945	0.123	0.147402	0.504626
TMCO1_54499	TMCO1	0.0492649	0.0622594	0.080972	0.106281	0.106672	0.116318	0.0633358	0.138208	0.312877	0.99339	0.33773	0.392383	0.123	0.723224	0.504626
CADM4_199731	CADM4	0.395266	0.537957	0.402334	0.445973	0.218557	0.244798	0.324462	0.402845	0.313255	0.99339	0.444667	0.148564	0.123	0.571014	0.504102
MRPL13_28998	MRPL13	0.262917	0.349171	0.319442	0.384001	0.25291	0.288066	0.392716	0.515836	0.313255	0.99339	0.409329	0.265556	0.123	0.544175	0.504102
RGS5_8490	RGS5	0.00863126	0.0115125	0.013782	0.0160944	0.0220395	0.0152772	0.0108329	0.0188941	0.313255	0.99339	0.415557	0.223775	0.123	0.890657	0.504102
ZNF695_57116	ZNF695	0.0595042	0.0745032	0.0880735	0.113907	0.0969083	0.103678	0.0676801	0.152393	0.313255	0.99339	0.324311	0.371072	0.123	0.85339	0.504102
ABCA3_21	ABCA3	0.0284292	0.0354486	0.0389301	0.0422451	0.0399171	0.030906	0.0329693	0.035308	0.313633	0.99339	0.318355	0.117898	0.123	0.501551	0.503579
FRMD1_79981	FRMD1	0.0213126	0.0245007	0.030839	0.0323345	0.0358478	0.0222247	0.025016	0.0413907	0.313633	0.99339	0.201116	0.068318	0.123	0.416483	0.503579
GPER1_2852	GPER1	0.0139924	0.0168683	0.0206021	0.0199629	0.0220288	0.0125844	0.0161545	0.018165	0.313633	0.99339	0.269676	-0.0454667	0.123	0.234747	0.503579
SCAF1_58506	SCAF1	0.302592	0.445168	0.348003	0.403456	0.244987	0.263282	0.374624	0.401667	0.313633	0.99339	0.556977	0.213311	0.123	0.281382	0.503579
ZNF541_84215	ZNF541	0.0274292	0.0286302	0.0400081	0.0496073	0.0428144	0.0481322	0.0360265	0.0425066	0.313633	0.99339	0.0618213	0.310262	0.123	0.991382	0.503579
EQTN_54586	EQTN	0.0139376	0.0169179	0.0209798	0.0246476	0.0238447	0.0233443	0.0197228	0.0165863	0.314011	0.99339	0.279571	0.232447	0.123	0.240874	0.503056
RAB10_10890	RAB10	0.367044	0.573962	0.428111	0.498477	0.305007	0.33833	0.54587	0.636797	0.314011	0.99339	0.645	0.21954	0.123	0.0772961	0.503056
TSSK3_81629	TSSK3	0.188575	0.188615	0.212501	0.181228	0.123842	0.113273	0.156165	0.133786	0.314011	0.99339	0.000308824	-0.229662	-0.123	0.930866	0.503056
TGS1_96764	TGS1	0.945625	0.950538	0.909132	0.883084	0.116647	0.153463	0.057566	0.067016	0.314389	0.99339	0.00747594	-0.0419381	-0.123	0.189411	0.502533
TREM1_54210	TREM1	0.0590957	0.0757243	0.0764957	0.090209	0.0675661	0.0779742	0.0675229	0.0674369	0.314389	0.99339	0.357703	0.237892	0.123	0.968291	0.502533
CHRM4_1132	CHRM4	0.0696973	0.0935056	0.0935542	0.109532	0.0856307	0.0892373	0.0835464	0.114322	0.314768	0.99339	0.423951	0.227477	0.123	0.351491	0.50201
PLCG2_5336	PLCG2	0.0167646	0.0238465	0.0300464	0.0287305	0.056531	0.0249011	0.0240452	0.0214035	0.314768	0.99339	0.508359	-0.0646074	0.123	0.670014	0.50201
UCN3_114131	UCN3	0.0113302	0.0136582	0.016482	0.0241007	0.0174134	0.0346705	0.0131283	0.0165076	0.314768	0.99339	0.269593	0.548189	0.123	0.202409	0.50201
IQCC_55721	IQCC	0.124116	0.124353	0.155477	0.121066	0.12243	0.0799487	0.133156	0.144592	0.315147	0.99339	0.00275562	-0.360913	-0.123	0.0357809	0.501487
RBAK_57786	RBAK	0.0146096	0.0168091	0.0226183	0.0219201	0.0311255	0.0148555	0.0176599	0.0222282	0.315147	0.99339	0.202326	-0.0452343	0.123	0.416982	0.501487
CPSF1_29894	CPSF1	0.975139	0.977981	0.958759	0.972681	0.0700324	0.0290442	0.0365969	0.0211311	0.315526	0.99339	0.00419938	0.0207991	0.122	0.419203	0.500965
SPESP1_246777	SPESP1	0.0331372	0.0400594	0.0536872	0.0887483	0.0622843	0.147676	0.0491013	0.091011	0.315526	0.99339	0.273689	0.725143	0.122	0.9947	0.500965
EDEM2_55741	EDEM2	0.0602692	0.0699583	0.082398	0.0975038	0.0758097	0.0961078	0.0764445	0.0586659	0.315905	0.99339	0.215074	0.242848	0.122	0.99025	0.500443
LCORL_254251	LCORL	0.00940581	0.0116111	0.0188054	0.0196139	0.0312351	0.0219308	0.0147688	0.0181827	0.315905	0.99339	0.303876	0.0607278	0.122	0.855372	0.500443
NCL_4691	NCL	0.83343	0.874011	0.757436	0.77104	0.203551	0.223768	0.260316	0.313395	0.315905	0.99339	0.068591	0.0256816	0.122	0.990097	0.500443
SEMA6D_80031	SEMA6D	0.0258708	0.032368	0.0354316	0.0385568	0.0422817	0.0288761	0.0295494	0.0292194	0.315905	0.99339	0.323244	0.121949	0.122	0.962616	0.500443
ORC5_5001	ORC5	0.740975	0.796919	0.66912	0.736588	0.265821	0.202987	0.423297	0.330003	0.316285	0.99339	0.105008	0.138594	0.122	0.91226	0.499921
PALMD_54873	PALMD	0.0498403	0.0613451	0.0685686	0.0924804	0.0647136	0.106894	0.0604391	0.0704697	0.316665	0.99339	0.299634	0.431599	0.122	0.990706	0.499399
GPATCH4_54865	GPATCH4	0.0921602	0.1275	0.118424	0.13053	0.0975013	0.0884086	0.114884	0.122642	0.317046	0.99339	0.468283	0.140414	0.122	0.8592	0.498878
HBEGF_1839	HBEGF	0.0519401	0.0724587	0.0680869	0.0715479	0.0619416	0.0446712	0.0578773	0.065877	0.317046	0.99339	0.48031	0.0715312	0.122	0.281065	0.498878
NPL_80896	NPL	0.0481134	0.0649429	0.0731701	0.107607	0.0812564	0.143416	0.0714693	0.106566	0.317046	0.99339	0.432735	0.556448	0.122	0.841011	0.498878
MC1R_4157	MC1R	0.0267868	0.0415141	0.0518744	0.0506665	0.087537	0.0418451	0.0422617	0.059288	0.317427	0.99339	0.632082	-0.0339907	0.122	0.888387	0.498357
MYRIP_25924	MYRIP	0.0300556	0.0301168	0.041531	0.0301751	0.0424835	0.0204211	0.0375927	0.0253075	0.317427	0.99339	0.00293912	-0.460829	-0.122	0.335534	0.498357
POLR1F_221830	POLR1F	0.996975	0.998938	0.988494	0.992639	0.0179004	0.0109239	0.0157811	0.0120088	0.317622	0.99339	0.00283674	0.00603749	0.122	0.990971	0.498089
DENND2B_6764	DENND2B	0.0159047	0.0229591	0.0235695	0.0267967	0.0287812	0.0237274	0.019535	0.0183208	0.317808	0.99339	0.529614	0.185133	0.122	0.949664	0.497836
HIGD1A_25994	HIGD1A	0.0894452	0.119147	0.122567	0.13913	0.113052	0.106288	0.114199	0.140045	0.317808	0.99339	0.413667	0.182864	0.122	0.504266	0.497836
PLAAT3_11145	PLAAT3	0.0408574	0.0535615	0.0537158	0.061653	0.0468415	0.0453161	0.0488478	0.066788	0.317808	0.99339	0.390598	0.198825	0.122	0.220233	0.497836
ZNF624_57547	ZNF624	0.0121711	0.0138749	0.0176123	0.0219157	0.0197791	0.0216456	0.0140951	0.02087	0.317808	0.99339	0.189025	0.315379	0.122	0.831523	0.497836
C11orf54_28970	C11orf54	0.0183074	0.0255995	0.0290272	0.0275572	0.0397323	0.0198857	0.0234847	0.0234117	0.318189	0.99339	0.483689	-0.0749782	0.122	0.651998	0.497315
IGFBP7_3490	IGFBP7	0.0418693	0.0472215	0.0589294	0.0626923	0.0586235	0.0449837	0.0515104	0.0556004	0.318189	0.99339	0.173552	0.0893015	0.122	0.819965	0.497315
GRM6_2916	GRM6	0.0359856	0.0424361	0.0445947	0.0494824	0.0353772	0.0321371	0.0352461	0.0435807	0.318571	0.99339	0.237873	0.150044	0.122	0.990046	0.496794
ATP10D_57205	ATP10D	0.0255327	0.0325546	0.0348226	0.0390277	0.0328275	0.0331945	0.0285387	0.0371578	0.318953	0.99339	0.35052	0.164475	0.122	0.610792	0.496274
BBS1_582	BBS1	0.058995	0.0826965	0.0845706	0.101139	0.081286	0.111361	0.0762412	0.0694774	0.318953	0.99339	0.487232	0.258116	0.122	0.817743	0.496274
CES5A_221223	CES5A	0.0360225	0.0390417	0.0493295	0.0599729	0.0461896	0.0541817	0.0430484	0.0606858	0.318953	0.99339	0.116118	0.281859	0.122	0.540006	0.496274
G6PC3_92579	G6PC3	0.046352	0.0631612	0.0587063	0.0627696	0.0471539	0.0392294	0.0460742	0.0466943	0.319335	0.99339	0.446408	0.0965517	0.122	0.718942	0.495754
GNG4_2786	GNG4	0.065891	0.0777091	0.0884648	0.107476	0.0775478	0.10304	0.0764383	0.0371441	0.319335	0.99339	0.238001	0.280845	0.122	0.439789	0.495754
MRPS7_51081	MRPS7	0.485502	0.610881	0.486983	0.532846	0.231643	0.255799	0.370262	0.443753	0.319335	0.99339	0.331415	0.129848	0.122	0.317503	0.495754
TEAD3_7005	TEAD3	0.260075	0.289223	0.297737	0.356324	0.197816	0.248367	0.255538	0.336397	0.319335	0.99339	0.153256	0.259151	0.122	0.88074	0.495754
BCL2L13_23786	BCL2L13	0.055482	0.0658782	0.077792	0.0845487	0.0789662	0.0667884	0.0674972	0.0628449	0.319717	0.99339	0.247781	0.120162	0.121	0.769063	0.495234
CYRIB_51571	CYRIB	0.0179587	0.0258215	0.0431608	0.0396971	0.0790453	0.0396051	0.034903	0.0457819	0.319717	0.99339	0.523893	-0.12069	0.121	0.98273	0.495234
ASS1_445	ASS1	0.348016	0.394611	0.365451	0.396937	0.192636	0.177989	0.289501	0.226794	0.3201	0.99339	0.181275	0.119231	0.121	0.861838	0.494714
EHD3_30845	EHD3	0.0319106	0.0391445	0.0414627	0.0450466	0.0351479	0.032294	0.03303	0.0374583	0.3201	0.99339	0.294772	0.119606	0.121	0.638393	0.494714
FCRL1_115350	FCRL1	0.0327368	0.0401052	0.04399	0.0472024	0.0384472	0.0322347	0.0364153	0.0314653	0.3201	0.99339	0.292873	0.101685	0.121	0.875841	0.494714
PPP2CB_5516	PPP2CB	0.0233641	0.0291793	0.0355624	0.0366087	0.0468874	0.0284009	0.0294112	0.0403925	0.3201	0.99339	0.320648	0.0418343	0.121	0.713131	0.494714
HTR3E_285242	HTR3E	0.037616	0.0408405	0.0496484	0.0589217	0.0491043	0.051394	0.0446466	0.0585978	0.320483	0.99339	0.118653	0.247053	0.121	0.875444	0.494194
AGPAT2_10555	AGPAT2	0.0685488	0.0893756	0.10125	0.174311	0.112444	0.211046	0.0898456	0.157336	0.320867	0.99339	0.382749	0.783742	0.121	0.893183	0.493675
NSMAF_8439	NSMAF	0.0405785	0.0408762	0.0573519	0.0421558	0.058275	0.0306649	0.0493354	0.03644	0.320867	0.99339	0.0105443	-0.44411	-0.121	0.453759	0.493675
PON1_5444	PON1	0.0822597	0.0940488	0.107794	0.122383	0.0884782	0.0906803	0.0906603	0.0959017	0.320867	0.99339	0.193224	0.183123	0.121	0.83345	0.493675
PROP1_5626	PROP1	0.0371157	0.0434859	0.0507319	0.0685124	0.0474413	0.0674036	0.0442181	0.0771216	0.320867	0.99339	0.228516	0.433472	0.121	0.928448	0.493675
MEGF11_84465	MEGF11	0.0353741	0.0487598	0.0468671	0.0498505	0.044169	0.0333558	0.0421103	0.0447265	0.321635	0.99339	0.462999	0.0890312	0.121	0.396779	0.492637
RTL6_84247	RTL6	0.00715026	0.00865601	0.0107069	0.0110505	0.0132426	0.0088148	0.00865868	0.00987076	0.321635	0.99339	0.275705	0.0455743	0.121	0.849829	0.492637
TMPRSS3_64699	TMPRSS3	0.0228499	0.0261146	0.0311563	0.0338908	0.0274487	0.0243888	0.0259464	0.0219024	0.321635	0.99339	0.192668	0.121367	0.121	0.822774	0.492637
C9orf78_51759	C9orf78	0.608314	0.699386	0.574824	0.617113	0.238043	0.25427	0.378265	0.306923	0.322019	0.99339	0.201272	0.102414	0.121	0.860498	0.492118
DOCK8-AS1_157983	DOCK8-AS1	0.0225063	0.023297	0.0343198	0.0215342	0.0431509	0.0104987	0.0271654	0.0135817	0.322019	0.99339	0.0498119	-0.672413	-0.121	0.576745	0.492118
SOHLH2_54937	SOHLH2	0.0185334	0.0235684	0.0243527	0.0238857	0.0341035	0.0147207	0.0173173	0.0141075	0.322019	0.99339	0.346721	-0.0279363	0.121	0.252467	0.492118
PAQR4_124222	PAQR4	0.102235	0.129189	0.135411	0.149945	0.125544	0.116069	0.118123	0.106245	0.322404	0.99339	0.337591	0.147087	0.121	0.734716	0.4916
POU6F2_11281	POU6F2	0.015405	0.0170284	0.0221614	0.0253556	0.0232557	0.0227569	0.0174624	0.021658	0.322404	0.99339	0.144546	0.194252	0.121	0.277694	0.4916
AQP9_366	AQP9	0.0644436	0.0799632	0.0844929	0.118234	0.0795767	0.151212	0.0804	0.0834451	0.322789	0.99339	0.3113	0.484743	0.121	0.992031	0.491082
RFX8_731220	RFX8	0.0846861	0.0853308	0.111042	0.0893475	0.0904494	0.067393	0.0986357	0.0862322	0.322789	0.99339	0.0109409	-0.313608	-0.121	0.12858	0.491082
SLC25A33_84275	SLC25A33	0.217483	0.312973	0.255665	0.306746	0.194489	0.2353	0.243079	0.33378	0.322789	0.99339	0.525134	0.262787	0.121	0.471912	0.491082
ZDHHC18_84243	ZDHHC18	0.291347	0.31008	0.309914	0.273643	0.186594	0.191621	0.269769	0.217904	0.322789	0.99339	0.0899022	-0.179569	-0.121	0.517882	0.491082
P2RX5_5026	P2RX5	0.0291214	0.0358363	0.0413298	0.0391661	0.042068	0.0221458	0.0375772	0.0268893	0.323174	0.99339	0.299342	-0.0775767	0.121	0.990332	0.490564
S100P_6286	S100P	0.0437894	0.0667212	0.0647084	0.0845776	0.0721234	0.110297	0.0576634	0.0750142	0.323945	0.99339	0.607565	0.386322	0.12	0.466193	0.489528
UCP2_7351	UCP2	0.0447881	0.0562083	0.0607335	0.0592756	0.0561285	0.0328853	0.0481113	0.0479258	0.323945	0.99339	0.327665	-0.0350541	0.12	0.298792	0.489528
DGKZ_8525	DGKZ	0.0682677	0.0836938	0.0965289	0.0926956	0.0963851	0.0520167	0.093058	0.0832505	0.324331	0.99339	0.293916	-0.0584604	0.12	0.908061	0.489011
HLCS_3141	HLCS	0.0351344	0.045611	0.0503821	0.0595682	0.053912	0.0651944	0.0442259	0.0519457	0.324331	0.99339	0.376496	0.241632	0.12	0.340523	0.489011
PBX2_5089	PBX2	0.196141	0.224662	0.230366	0.270295	0.159929	0.198303	0.186117	0.203479	0.324331	0.99339	0.195868	0.230611	0.12	0.510233	0.489011
KLHL12_59349	KLHL12	0.0897837	0.121057	0.127767	0.13581	0.121792	0.0954916	0.118174	0.128304	0.324718	0.99339	0.43116	0.0880743	0.12	0.982858	0.488494
UBE2E3_10477	UBE2E3	0.0914274	0.104427	0.124265	0.117739	0.112212	0.0612858	0.102237	0.0581174	0.324718	0.99339	0.1918	-0.0778257	0.12	0.992106	0.488494
BTN2A1_11120	BTN2A1	0.03135	0.0364991	0.0449539	0.0501897	0.0494898	0.044623	0.0383666	0.0358232	0.325105	0.99339	0.219396	0.158946	0.12	0.990983	0.487977
CHIT1_1118	CHIT1	0.0444815	0.0476877	0.0567009	0.0626169	0.0517296	0.0414736	0.0469545	0.0592312	0.325105	0.99339	0.100412	0.143181	0.12	0.653496	0.487977
MAP2K7_5609	MAP2K7	0.0785624	0.104059	0.115718	0.139925	0.123526	0.134294	0.121646	0.130021	0.325105	0.99339	0.405483	0.274047	0.12	0.810113	0.487977
SLC52A2_79581	SLC52A2	0.107333	0.130608	0.148786	0.198069	0.140716	0.22104	0.134208	0.183964	0.325105	0.99339	0.283145	0.412762	0.12	0.980685	0.487977
AGO1_26523	AGO1	0.104994	0.106228	0.135461	0.117477	0.111981	0.104312	0.131494	0.127308	0.325492	0.99339	0.0168593	-0.205498	-0.12	0.560443	0.48746
MMP26_56547	MMP26	0.0105619	0.0137666	0.0146796	0.0165476	0.0139785	0.0127753	0.0130003	0.0121404	0.325492	0.99339	0.38231	0.172813	0.12	0.683168	0.48746
INHBC_3626	INHBC	0.0855816	0.0876472	0.112308	0.0845813	0.103179	0.0599546	0.102975	0.065913	0.325879	0.99339	0.0344063	-0.409047	-0.12	0.811916	0.486944
SLAMF8_56833	SLAMF8	0.0401965	0.0568004	0.0524686	0.0584735	0.0444662	0.0421499	0.0424652	0.0437442	0.325879	0.99339	0.498829	0.156329	0.12	0.484724	0.486944
IFRD1_3475	IFRD1	0.0292188	0.0296926	0.0541804	0.0387062	0.0813534	0.043832	0.0430276	0.0275045	0.326267	0.99339	0.0232057	-0.485208	-0.12	0.151789	0.486427
CUEDC1_404093	CUEDC1	0.0517496	0.07314	0.0700393	0.0725519	0.0646057	0.0459582	0.0640576	0.0490351	0.326655	0.99339	0.499114	0.0508485	0.12	0.689886	0.485911
TMCO6_55374	TMCO6	0.101609	0.150146	0.155751	0.207489	0.162337	0.208558	0.149015	0.202271	0.326655	0.99339	0.563336	0.413795	0.12	0.834076	0.485911
CHRM3_1131	CHRM3	0.0115458	0.0164676	0.016626	0.0178504	0.0188194	0.0129774	0.0133741	0.0175604	0.327043	0.99339	0.512263	0.102515	0.12	0.783819	0.485395
MAGED2_10916	MAGED2	0.0118877	0.0153859	0.0154253	0.0155247	0.0116215	0.0079327	0.0126361	0.0082811	0.327322	0.99339	0.372145	0.00926023	0.12	0.772343	0.485024
BSPH1_100131137	BSPH1	0.00954386	0.0127233	0.0139655	0.0143695	0.0148832	0.0109401	0.0123708	0.00833402	0.32782	0.99339	0.414831	0.0411461	0.119	0.872832	0.484364
RHPN2_85415	RHPN2	0.031347	0.0510086	0.0507235	0.0655984	0.0635519	0.0724385	0.0438669	0.0741602	0.32782	0.99339	0.702413	0.371005	0.119	0.222534	0.484364
RNF151_146310	RNF151	0.0456183	0.0533909	0.0631244	0.0807352	0.0603772	0.0842966	0.0571878	0.070873	0.32782	0.99339	0.226981	0.354999	0.119	0.991888	0.484364
TDP2_51567	TDP2	0.117518	0.127339	0.218125	0.234434	0.242803	0.232334	0.241812	0.198532	0.32782	0.99339	0.115791	0.104025	0.119	0.902537	0.484364
CPSF6_11052	CPSF6	0.951564	0.956498	0.925145	0.915622	0.0893116	0.18531	0.048005	0.0266121	0.328209	0.99339	0.00746097	-0.0149263	0.119	0.85975	0.483849
POLB_5423	POLB	0.0123372	0.0148429	0.0233842	0.0192747	0.041535	0.0131047	0.0168932	0.018569	0.328209	0.99339	0.266756	-0.278828	0.119	0.924158	0.483849
PPP2R5B_5526	PPP2R5B	0.0998353	0.11652	0.127115	0.142288	0.102952	0.121424	0.120422	0.0703019	0.328209	0.99339	0.22295	0.162678	0.119	0.990783	0.483849
RPEL1_729020	RPEL1	0.0313597	0.0416782	0.0449626	0.049087	0.0496478	0.0368296	0.0385377	0.0502324	0.328209	0.99339	0.41038	0.126615	0.119	0.853893	0.483849
RSPH1_89765	RSPH1	0.0264818	0.0305078	0.0340091	0.0373065	0.0316276	0.0268609	0.0291284	0.0285176	0.328209	0.99339	0.204176	0.133504	0.119	0.920412	0.483849
SIGLEC8_27181	SIGLEC8	0.0266381	0.0299078	0.0416296	0.0567948	0.048623	0.0725564	0.0345146	0.0495083	0.328209	0.99339	0.167031	0.448151	0.119	0.896027	0.483849
TPSD1_23430	TPSD1	0.0153648	0.0169445	0.0238494	0.0271576	0.0298063	0.023303	0.0187856	0.0315806	0.328209	0.99339	0.141193	0.187407	0.119	0.938158	0.483849
FGF20_26281	FGF20	0.0221825	0.0284936	0.03368	0.0360418	0.0395963	0.0305918	0.0280621	0.0339576	0.328599	0.99339	0.361217	0.0977796	0.119	0.801154	0.483334
PASD1_139135	PASD1	0.0178375	0.019606	0.0251502	0.0317638	0.0401932	0.0389851	0.017989	0.0174357	0.328888	0.99339	0.136379	0.336811	0.119	0.992292	0.482952
ANGEL2_90806	ANGEL2	0.0703158	0.0704732	0.095989	0.0691018	0.0842385	0.035817	0.07969	0.04797	0.328989	0.99339	0.00322768	-0.474145	-0.119	0.327355	0.482819
C11orf45_219833	C11orf45	0.0218449	0.0252031	0.0322141	0.0351438	0.0382813	0.0287656	0.0274723	0.0326859	0.328989	0.99339	0.20631	0.125582	0.119	0.984902	0.482819
IBA57_200205	IBA57	0.195168	0.319449	0.282526	0.35495	0.253182	0.290525	0.319712	0.559634	0.328989	0.99339	0.710869	0.329234	0.119	0.0726072	0.482819
KCTD17_79734	KCTD17	0.0223393	0.0293769	0.032343	0.0324301	0.0351816	0.0200964	0.0293215	0.0359039	0.328989	0.99339	0.395099	0.00388039	0.119	0.0667378	0.482819
PAFAH2_5051	PAFAH2	0.0472423	0.0522671	0.0545308	0.045288	0.0368412	0.0297626	0.045033	0.0407315	0.328989	0.99339	0.145824	-0.267944	-0.119	0.507708	0.482819
THOC3_84321	THOC3	0.999871	0.999894	0.991634	0.991976	0.0452816	0.0143825	0.00266143	0.0151668	0.329289	0.99339	3.37503e-05	0.00049771	-0.119	0.580401	0.482423
DDX46_9879	DDX46	0.977112	0.980358	0.970891	0.97593	0.0415721	0.0258159	0.0271492	0.0159719	0.329379	0.99339	0.00478517	0.00746739	0.119	0.920038	0.482305
HTR1B_3351	HTR1B	0.0430784	0.0494535	0.0601639	0.0603662	0.0623256	0.0389001	0.0536501	0.0483708	0.329379	0.99339	0.199109	0.00484326	0.119	0.769529	0.482305
SLC6A16_28968	SLC6A16	0.0214264	0.0251005	0.0297504	0.0297329	0.0291498	0.0193528	0.0256852	0.0191851	0.329379	0.99339	0.228328	-0.000847684	0.119	0.732315	0.482305
VWA8_23078	VWA8	0.0661877	0.0749756	0.0854388	0.094649	0.0728366	0.0725749	0.0731739	0.0644862	0.329379	0.99339	0.179858	0.147695	0.119	0.665546	0.482305
SPANXN4_441525	SPANXN4	0.0202835	0.0240665	0.0334674	0.0581104	0.0451945	0.0914932	0.0298978	0.0612385	0.329672	0.99339	0.246719	0.796041	0.119	0.452276	0.481918
CEACAM21_90273	CEACAM21	0.0252803	0.0324793	0.0359705	0.0502621	0.0387706	0.0601768	0.0310364	0.0353881	0.329769	0.99339	0.361509	0.482658	0.119	0.939247	0.48179
EIF1B_10289	EIF1B	0.0344641	0.0455697	0.0597667	0.0532426	0.0834931	0.0391975	0.0542517	0.0499688	0.329769	0.99339	0.402979	-0.166759	0.119	0.472006	0.48179
NDUFAF3_25915	NDUFAF3	0.418089	0.535332	0.454761	0.517601	0.277016	0.306673	0.473523	0.51059	0.329769	0.99339	0.356626	0.186732	0.119	0.795741	0.48179
KATNAL2_83473	KATNAL2	0.0150861	0.0160623	0.0210506	0.0220781	0.0240995	0.0167438	0.0167449	0.0147782	0.33016	0.99339	0.090457	0.0687543	0.119	0.907906	0.481276
CD46_4179	CD46	0.0415044	0.0554256	0.0734804	0.0651661	0.127863	0.0613049	0.047596	0.0524895	0.330551	0.99339	0.41729	-0.173238	0.119	0.903718	0.480762
SLC16A1_6566	SLC16A1	0.156567	0.202603	0.23667	0.275541	0.231609	0.248918	0.210376	0.215357	0.330551	0.99339	0.371875	0.21939	0.119	0.894408	0.480762
AQP11_282679	AQP11	0.0154909	0.0174965	0.02392	0.0306681	0.0292155	0.0297724	0.0179825	0.0324947	0.330942	0.99339	0.175648	0.358519	0.119	0.75558	0.480248
OBSCN_84033	OBSCN	0.009212	0.0118114	0.0124996	0.0118686	0.012556	0.0062558	0.00984259	0.00779635	0.331333	0.99339	0.358589	-0.0747408	0.119	0.99088	0.479735
CFAP161_161502	CFAP161	0.0226057	0.0308084	0.0322558	0.0389367	0.0348226	0.0375939	0.0260313	0.0285832	0.331725	0.99339	0.446638	0.271575	0.118	0.297598	0.479221
HCN4_10021	HCN4	0.024946	0.0272811	0.0324704	0.0352801	0.0310083	0.0227113	0.0246843	0.0324254	0.332117	0.99339	0.129095	0.119731	0.118	0.620993	0.478708
SYT10_341359	SYT10	0.0117646	0.0144956	0.018815	0.028064	0.0268157	0.0370852	0.0156787	0.0203508	0.332117	0.99339	0.301159	0.576841	0.118	0.725564	0.478708
LHX1_3975	LHX1	0.0769044	0.0881029	0.105643	0.130894	0.105785	0.15047	0.0893557	0.0984508	0.33251	0.99339	0.196124	0.309196	0.118	0.892265	0.478196
DRC7_84229	DRC7	0.0389465	0.0476359	0.0508042	0.0541109	0.0419795	0.0351126	0.0423363	0.0442763	0.332903	0.99339	0.290556	0.0909716	0.118	0.676408	0.477683
GSR_2936	GSR	0.0259186	0.0325304	0.0374771	0.0439693	0.0534572	0.0392914	0.030306	0.0252811	0.332903	0.99339	0.327801	0.230487	0.118	0.488471	0.477683
PPID_5481	PPID	0.0275745	0.0347483	0.0445365	0.0547954	0.0553897	0.0676518	0.0384037	0.0407877	0.332903	0.99339	0.333607	0.299066	0.118	0.446704	0.477683
TKTL2_84076	TKTL2	0.016815	0.0207899	0.0255745	0.0264583	0.0300589	0.0195841	0.0204347	0.0252845	0.332903	0.99339	0.306134	0.0490123	0.118	0.511941	0.477683
TRIM6_117854	TRIM6	0.0170831	0.0178706	0.0222088	0.03397	0.0212652	0.0347308	0.0177158	0.0392496	0.332903	0.99339	0.0650224	0.61313	0.118	0.976033	0.477683
IFITM10_402778	IFITM10	0.021363	0.0233536	0.0269906	0.0314347	0.0228866	0.0240242	0.0213261	0.0269986	0.333296	0.99339	0.128532	0.219904	0.118	0.213788	0.47717
ODF3L2_284451	ODF3L2	0.0130222	0.0140393	0.0214579	0.0243048	0.0300259	0.0247763	0.0178494	0.0243992	0.333296	0.99339	0.1085	0.179732	0.118	0.959697	0.47717
UBA52_7311	UBA52	0.997492	0.99768	0.986827	0.994698	0.0601826	0.00907904	0.0136925	0.0064899	0.33368	0.99339	0.000270968	0.0114618	0.118	0.595991	0.47667
BLOC1S6_26258	BLOC1S6	0.0427119	0.0530478	0.0599524	0.0609799	0.0572893	0.0403551	0.0556998	0.0494605	0.333689	0.99339	0.312655	0.0245155	0.118	0.44322	0.476658
MTRF1L_54516	MTRF1L	0.510333	0.661233	0.520182	0.571528	0.262745	0.29233	0.439091	0.442356	0.333689	0.99339	0.37372	0.135808	0.118	0.875715	0.476658
TRPM1_4308	TRPM1	0.0234633	0.035	0.0399373	0.0405184	0.0486539	0.0329099	0.0391343	0.0451681	0.333689	0.99339	0.576949	0.0208436	0.118	0.220016	0.476658
CCDC40_55036	CCDC40	0.0321977	0.0372954	0.0457119	0.0684894	0.0478358	0.0992985	0.0396838	0.042385	0.334083	0.99339	0.212039	0.58331	0.118	0.883447	0.476146
GALK2_2585	GALK2	0.104634	0.13857	0.138542	0.148429	0.116898	0.0996381	0.122662	0.108752	0.334083	0.99339	0.405254	0.0994478	0.118	0.716695	0.476146
ACSL3_2181	ACSL3	0.226013	0.250724	0.327136	0.404436	0.285264	0.34394	0.417004	0.541018	0.334477	0.99339	0.149692	0.306021	0.118	0.142499	0.475634
MELK_9833	MELK	0.062772	0.0640818	0.0930501	0.101455	0.0966558	0.0762863	0.0837596	0.111865	0.334477	0.99339	0.0297941	0.124758	0.118	0.396044	0.475634
TMEM101_84336	TMEM101	0.0718806	0.0908235	0.0924901	0.103315	0.0761253	0.076078	0.0825813	0.0972912	0.334477	0.99339	0.337464	0.159677	0.118	0.626407	0.475634
TMIGD3_57413	TMIGD3	0.0357634	0.0457017	0.0484129	0.05149	0.0416907	0.0357104	0.0421121	0.0306193	0.334477	0.99339	0.353764	0.0889007	0.118	0.3378	0.475634
AMER3_205147	AMER3	0.0461956	0.0578474	0.0595555	0.0655972	0.0555371	0.0488486	0.0550316	0.0586824	0.334871	0.99339	0.324496	0.139399	0.118	0.358272	0.475123
VCPKMT_79609	VCPKMT	0.0929096	0.0945699	0.12441	0.0996175	0.110093	0.0814648	0.110975	0.07958	0.334871	0.99339	0.0255534	-0.320633	-0.118	0.316463	0.475123
PROX1_5629	PROX1	0.0338443	0.0459496	0.0488311	0.067562	0.067762	0.0861298	0.0367265	0.038748	0.335265	0.99339	0.441138	0.468412	0.118	0.293765	0.474611
GPR63_81491	GPR63	0.040077	0.0517609	0.0491764	0.0692421	0.0374203	0.0957346	0.0393085	0.0403058	0.33566	0.99339	0.369087	0.493684	0.117	0.458725	0.4741
INPP4A_3631	INPP4A	0.0650788	0.0714607	0.0900137	0.112676	0.0920598	0.106473	0.0826607	0.100172	0.336055	0.99339	0.134961	0.32397	0.117	0.93744	0.473589
CYP21A2_1589	CYP21A2	0.084305	0.097346	0.106507	0.137348	0.0848724	0.124972	0.0853838	0.137271	0.336055	0.99339	0.207504	0.366884	0.117	0.831583	0.473589
SIL1_64374	SIL1	0.0644004	0.066335	0.0763711	0.0993655	0.0550772	0.08457	0.0640988	0.0874415	0.336055	0.99339	0.0427013	0.37972	0.117	0.939718	0.473589
PABIR2_159090	PABIR2	0.0119036	0.0158777	0.0156557	0.0189239	0.0147492	0.0155333	0.0128542	0.0174615	0.336389	0.99339	0.415599	0.273522	0.117	0.608448	0.473158
TUBG1_7283	TUBG1	0.973942	0.978978	0.944515	0.963571	0.100174	0.0642784	0.0468226	0.0355015	0.336441	0.99339	0.00744054	0.0288173	0.117	0.350978	0.473091
CHORDC1_26973	CHORDC1	0.920936	0.932458	0.816775	0.902776	0.236139	0.0907348	0.172769	0.0782066	0.336451	0.99339	0.0179373	0.14443	0.117	0.938939	0.473079
TMEM45B_120224	TMEM45B	0.0316148	0.0412602	0.0440467	0.0615773	0.0461244	0.0945228	0.0386215	0.044391	0.336451	0.99339	0.384154	0.483364	0.117	0.729168	0.473079
ADH1B_125	ADH1B	0.0436811	0.0594137	0.0576991	0.0575912	0.0531478	0.0346485	0.0478651	0.0472829	0.336846	0.99339	0.443788	-0.0027003	0.117	0.365578	0.472568
ELP6_54859	ELP6	0.91611	0.921069	0.838024	0.885095	0.187329	0.124936	0.155004	0.0749086	0.336846	0.99339	0.0077892	0.078842	0.117	0.0670175	0.472568
KRTAP4-2_85291	KRTAP4-2	0.898251	0.911106	0.859015	0.890807	0.121219	0.0793877	0.105331	0.0518359	0.336846	0.99339	0.0205014	0.0524285	0.117	0.659903	0.472568
LEO1_123169	LEO1	0.174109	0.264364	0.234617	0.293868	0.204282	0.244121	0.267714	0.353842	0.336846	0.99339	0.602533	0.32486	0.117	0.781569	0.472568
SHBG_6462	SHBG	0.0333742	0.0415661	0.0451531	0.046233	0.0427045	0.0288051	0.0401629	0.0421464	0.336846	0.99339	0.316674	0.0340976	0.117	0.482512	0.472568
ARG1_383	ARG1	0.00663744	0.00786915	0.0106093	0.0132535	0.0154191	0.0149545	0.00857443	0.0138181	0.337242	0.99339	0.245581	0.321037	0.117	0.807381	0.472058
CHL1_10752	CHL1	0.0364927	0.0403383	0.0520644	0.0750064	0.0561582	0.099837	0.0481291	0.0780907	0.337242	0.99339	0.144543	0.526716	0.117	0.669478	0.472058
MEN1_4221	MEN1	0.259383	0.279313	0.340519	0.423206	0.291419	0.365755	0.474366	0.708625	0.337242	0.99339	0.1068	0.313626	0.117	0.0135729	0.472058
SERPINA1_5265	SERPINA1	0.036136	0.0376709	0.0465571	0.0363372	0.0396031	0.0219733	0.0380965	0.0390741	0.337639	0.99339	0.0600136	-0.357555	-0.117	0.753573	0.471548
TMEM205_374882	TMEM205	0.0773725	0.0869069	0.0960256	0.113028	0.0833094	0.0912588	0.0822249	0.0935872	0.337639	0.99339	0.16765	0.235188	0.117	0.991765	0.471548
ISM1_140862	ISM1	0.0260201	0.0323334	0.0370369	0.0454501	0.0391548	0.0483209	0.033425	0.0234753	0.338432	0.99339	0.313398	0.295319	0.117	0.953322	0.470528
ERF_2077	ERF	0.0316994	0.0364532	0.0447813	0.0392388	0.0466611	0.017996	0.0397194	0.0235863	0.33883	0.99339	0.20159	-0.190614	0.117	0.431996	0.470019
RASGEF1B_153020	RASGEF1B	0.0273479	0.0349279	0.0367745	0.0416591	0.0347056	0.0317842	0.0313832	0.0420829	0.33883	0.99339	0.352947	0.179924	0.117	0.689656	0.470019
TAS2R1_50834	TAS2R1	0.0110396	0.0158554	0.0167511	0.0194268	0.0198234	0.0173481	0.0149746	0.0179111	0.33883	0.99339	0.522291	0.213788	0.117	0.844455	0.470019
LIPA_3988	LIPA	0.0397339	0.0452549	0.0629334	0.0761283	0.074374	0.0842533	0.0577155	0.061413	0.339227	0.99339	0.187704	0.274608	0.117	0.935495	0.469509
CTNNB1_1499	CTNNB1	0.110481	0.137215	0.206785	0.272633	0.250478	0.305127	0.16338	0.288989	0.339625	0.99339	0.312636	0.398827	0.117	0.982883	0.469
DHODH_1723	DHODH	0.291152	0.3507	0.384732	0.434429	0.296751	0.304374	0.456126	0.562655	0.339625	0.99339	0.268466	0.175264	0.117	0.0912458	0.469
ESAM_90952	ESAM	0.0203672	0.0250646	0.0297634	0.0301807	0.0348528	0.0229728	0.0241837	0.0219159	0.339625	0.99339	0.2994	0.020087	0.117	0.705208	0.469
KRTAP12-4_386684	KRTAP12-4	0.221818	0.280601	0.248236	0.284149	0.168344	0.181949	0.223923	0.269974	0.339625	0.99339	0.339142	0.194937	0.117	0.374662	0.469
MRPS36_92259	MRPS36	0.404674	0.600053	0.424526	0.475997	0.233638	0.279	0.372526	0.473507	0.340023	0.99339	0.568328	0.165099	0.116	0.244164	0.468492
SOGA3_387104	SOGA3	0.0374858	0.0434643	0.0480248	0.0517869	0.0436611	0.0386052	0.041765	0.0313083	0.340023	0.99339	0.213484	0.108807	0.116	0.478476	0.468492
MAK16_84549	MAK16	0.99648	0.998134	0.985854	0.991122	0.0232135	0.0161731	0.0203587	0.00486657	0.34011	0.99339	0.00239195	0.00768912	0.116	0.944305	0.468381
FOXE3_2301	FOXE3	0.0418234	0.04408	0.0519465	0.0421397	0.0420232	0.0306372	0.0450756	0.0368878	0.340421	0.99339	0.0758167	-0.301847	-0.116	0.269557	0.467983
MRPS24_64951	MRPS24	0.749796	0.875791	0.65601	0.704704	0.296823	0.311548	0.49322	0.37324	0.340421	0.99339	0.22409	0.1033	0.116	0.809959	0.467983
SRM_6723	SRM	0.0884754	0.113461	0.146708	0.163644	0.173096	0.188967	0.134235	0.134836	0.34082	0.99339	0.358845	0.157615	0.116	0.56138	0.467475
TNK2_10188	TNK2	0.0166191	0.0226385	0.0285499	0.0252863	0.0401917	0.0189597	0.0210966	0.0152807	0.34082	0.99339	0.445931	-0.175129	0.116	0.844487	0.467475
PES1_23481	PES1	0.971567	0.979064	0.954398	0.964318	0.0723478	0.0463716	0.0411612	0.0400659	0.341219	0.99339	0.0110909	0.0149175	0.116	0.623755	0.466967
TLCD3B_83723	TLCD3B	0.0970608	0.114114	0.126136	0.134244	0.113346	0.0931696	0.121651	0.0810247	0.341219	0.99339	0.233521	0.089882	0.116	0.916121	0.466967
DNAAF9_25943	DNAAF9	0.0467853	0.0551412	0.0640529	0.0751687	0.0604235	0.0609644	0.0591105	0.0736851	0.341619	0.99339	0.237074	0.230868	0.116	0.860143	0.466459
NKAIN2_154215	NKAIN2	0.0146978	0.01661	0.0239262	0.0228895	0.0349625	0.0167072	0.0221058	0.0230077	0.341619	0.99339	0.176457	-0.0639032	0.116	0.254204	0.466459
MYO5A_4644	MYO5A	0.0232635	0.0278632	0.0332912	0.0388581	0.0355102	0.0346805	0.028552	0.0345224	0.342018	0.99339	0.260293	0.223073	0.116	0.965031	0.465951
SOX7_83595	SOX7	0.019064	0.0200167	0.0303218	0.0695452	0.0504135	0.194723	0.0228722	0.0369253	0.342018	0.99339	0.0703583	1.1976	0.116	0.262387	0.465951
MUC7_4589	MUC7	0.0210197	0.0246692	0.0294102	0.027748	0.0312066	0.0153189	0.0248012	0.029707	0.342418	0.99339	0.23097	-0.0839322	0.116	0.155486	0.465443
SERPINF2_5345	SERPINF2	0.00847794	0.0118461	0.0135577	0.0242489	0.0239584	0.0601362	0.0104968	0.0116298	0.342418	0.99339	0.482624	0.83881	0.116	0.794652	0.465443
EMD_2010	EMD	0.0177002	0.0237722	0.0260354	0.0317078	0.0327551	0.0364082	0.0222776	0.0301378	0.342791	0.99339	0.425512	0.284361	0.116	0.528596	0.46497
GABARAPL2_11345	GABARAPL2	0.027233	0.031929	0.037217	0.0398217	0.0345973	0.0287985	0.0304371	0.0251366	0.342818	0.99339	0.229516	0.0975912	0.116	0.917667	0.464936
LEXM_163747	LEXM	0.115774	0.119651	0.148316	0.118122	0.11887	0.0810948	0.121873	0.148242	0.342818	0.99339	0.0475148	-0.328399	-0.116	0.731434	0.464936
JUP_3728	JUP	0.0552444	0.0666274	0.0884175	0.0861415	0.122342	0.0734234	0.0748115	0.0675183	0.343219	0.99339	0.270288	-0.0376225	0.116	0.901433	0.464429
HSPB6_126393	HSPB6	0.0441697	0.051413	0.0586227	0.0688825	0.0541812	0.0686321	0.0564341	0.0350558	0.34362	0.99339	0.219075	0.232676	0.116	0.888878	0.463922
NKTR_4820	NKTR	0.0446288	0.0527106	0.0818668	0.115453	0.104813	0.124955	0.0817824	0.191559	0.34362	0.99339	0.240119	0.495961	0.116	0.780766	0.463922
PYCARD_29108	PYCARD	0.0148852	0.0202844	0.0264327	0.0340971	0.0458661	0.0543722	0.0221709	0.0229545	0.34362	0.99339	0.446487	0.367327	0.116	0.288798	0.463922
TMEM131L_23240	TMEM131L	0.0284195	0.0330848	0.0438134	0.0391996	0.0613208	0.025671	0.0326857	0.0261083	0.34362	0.99339	0.219285	-0.160534	0.116	0.989458	0.463922
BTNL3_10917	BTNL3	0.0217608	0.0262777	0.0343457	0.0444414	0.0421379	0.0506921	0.0318412	0.0339279	0.344021	0.99339	0.272107	0.371774	0.115	0.954028	0.463415
TOMM40_10452	TOMM40	0.984334	0.987924	0.975159	0.984367	0.0400174	0.0134995	0.0283518	0.0172777	0.344421	0.99339	0.00525282	0.0135579	0.115	0.645222	0.46291
GHRHR_2692	GHRHR	0.0329493	0.0379506	0.0493628	0.0599721	0.0588862	0.0592642	0.0431436	0.0576956	0.344422	0.99339	0.203872	0.280865	0.115	0.925739	0.462909
RELB_5971	RELB	0.055465	0.0799121	0.0920732	0.0928688	0.124618	0.0905688	0.0803142	0.0696479	0.344824	0.99339	0.526835	0.0124131	0.115	0.984048	0.462403
CPSF3_51692	CPSF3	0.994676	0.994878	0.983367	0.989774	0.0318726	0.0133817	0.0252288	0.0152324	0.345034	0.99339	0.000292655	0.00936943	0.115	0.742704	0.462138
KLK10_5655	KLK10	0.018845	0.0229496	0.0277524	0.0351946	0.0320286	0.0328752	0.0225814	0.0359762	0.345226	0.99339	0.284283	0.342741	0.115	0.947718	0.461897
PDHA2_5161	PDHA2	0.0364572	0.0467626	0.0504723	0.0562085	0.050447	0.0515522	0.0485683	0.0408011	0.345226	0.99339	0.359151	0.155299	0.115	0.906424	0.461897
CKM_1158	CKM	0.0295348	0.0401198	0.0398879	0.0428626	0.03609	0.0281525	0.0351996	0.0457689	0.345628	0.99339	0.441897	0.103768	0.115	0.694535	0.461391
TUBG2_27175	TUBG2	0.411532	0.446997	0.408086	0.442397	0.176469	0.186117	0.251324	0.215329	0.345628	0.99339	0.11926	0.116467	0.115	0.992228	0.461391
FAM47C_442444	FAM47C	0.0271621	0.0285453	0.0381663	0.0459524	0.0369143	0.0448226	0.0320957	0.0316497	0.346021	0.99339	0.0716585	0.26784	0.115	0.666006	0.460897
BAX_581	BAX	0.014996	0.0217645	0.023551	0.0253625	0.0285046	0.0225249	0.0215064	0.0212302	0.346031	0.99339	0.537399	0.106913	0.115	0.261271	0.460885
GTF3A_2971	GTF3A	0.936209	0.951016	0.867527	0.871313	0.168932	0.20411	0.113336	0.0590406	0.346837	0.99339	0.0226393	0.00628319	0.115	0.991847	0.459875
CRAT_1384	CRAT	0.0615074	0.0864955	0.0808205	0.0849423	0.0745244	0.0530982	0.0712889	0.0918267	0.346837	0.99339	0.491865	0.0717624	0.115	0.60293	0.459875
ELFN1_392617	ELFN1	0.030747	0.032108	0.0502798	0.053976	0.0640811	0.0550562	0.0395952	0.0360399	0.346837	0.99339	0.0624877	0.102339	0.115	0.801529	0.459875
HPN_3249	HPN	0.0277972	0.0346358	0.0395293	0.0455163	0.0426351	0.0492269	0.0348973	0.0245526	0.346837	0.99339	0.317325	0.203463	0.115	0.983337	0.459875
CEACAM19_56971	CEACAM19	0.0246245	0.0267726	0.0384945	0.046215	0.0508297	0.0446304	0.0330754	0.0533791	0.34724	0.99339	0.120664	0.263708	0.115	0.815044	0.45937
PIP5KL1_138429	PIP5KL1	0.0330005	0.0479905	0.0469878	0.0553991	0.044676	0.0463532	0.0415498	0.0498099	0.34724	0.99339	0.540261	0.237576	0.115	0.702741	0.45937
EIF6_3692	EIF6	0.999439	0.999847	0.983369	0.991005	0.0846916	0.0256611	0.00582617	0.00195761	0.347306	0.99339	0.000589509	0.0111592	0.115	0.991065	0.459288
C11orf86_254439	C11orf86	0.137054	0.162963	0.167689	0.212646	0.123329	0.188868	0.15992	0.14886	0.347644	0.99339	0.249803	0.342669	0.115	0.906681	0.458865
PDE6D_5147	PDE6D	0.0514154	0.0536875	0.0631944	0.0662088	0.0505022	0.038506	0.0492263	0.0560148	0.347644	0.99339	0.0623839	0.0672254	0.115	0.968136	0.458865
PGAP6_58986	PGAP6	0.0718756	0.0849296	0.104545	0.128447	0.10346	0.124946	0.0974036	0.124097	0.347644	0.99339	0.240765	0.297051	0.115	0.980471	0.458865
PSMF1_9491	PSMF1	0.12201	0.159959	0.195859	0.198512	0.202488	0.16982	0.209671	0.160091	0.347644	0.99339	0.390704	0.019411	0.115	0.817736	0.458865
KIF13B_23303	KIF13B	0.0398455	0.042131	0.0528308	0.0504074	0.0541968	0.0269908	0.0462659	0.0384282	0.348048	0.99339	0.0804655	-0.0677443	0.115	0.724909	0.45836
KRTAP13-1_140258	KRTAP13-1	0.0393829	0.0462464	0.0544419	0.0877905	0.0517563	0.109399	0.0518495	0.0756308	0.348048	0.99339	0.23177	0.689347	0.115	0.993172	0.45836
RMDN1_51115	RMDN1	0.047469	0.0627596	0.0742873	0.0730316	0.0822149	0.0525137	0.0677116	0.0633678	0.348453	0.99339	0.40285	-0.0245939	0.114	0.567706	0.457856
RNF180_285671	RNF180	0.0644552	0.0670459	0.0881142	0.0705772	0.0817785	0.061186	0.0877702	0.0671559	0.348453	0.99339	0.0568517	-0.320172	-0.114	0.0785529	0.457856
WDR76_79968	WDR76	0.213403	0.21463	0.241903	0.266059	0.152007	0.140367	0.1949	0.174877	0.348453	0.99339	0.00826747	0.13732	0.114	0.991414	0.457856
MOB4_25843	MOB4	0.944877	0.962408	0.894037	0.875833	0.14034	0.20851	0.0819526	0.128118	0.348857	0.99339	0.0265218	-0.0296787	0.114	0.90835	0.457352
ARHGEF19_128272	ARHGEF19	0.042216	0.0445179	0.0574865	0.0478814	0.0527874	0.0400821	0.0484404	0.0453169	0.348857	0.99339	0.0765967	-0.263757	-0.114	0.420955	0.457352
C9orf57_138240	C9orf57	0.0279051	0.0361563	0.0365825	0.0395358	0.0345855	0.028876	0.0313329	0.0328308	0.348857	0.99339	0.373718	0.112007	0.114	0.863365	0.457352
SIGLEC6_946	SIGLEC6	0.0370473	0.0455669	0.051631	0.0692446	0.0518178	0.0692123	0.043783	0.0765394	0.348857	0.99339	0.298616	0.423465	0.114	0.919754	0.457352
RBM17_84991	RBM17	0.985363	0.993801	0.973766	0.981644	0.0456908	0.0215761	0.0288637	0.025562	0.349261	0.99339	0.0123015	0.0116242	0.114	0.900988	0.45685
C15orf48_84419	C15orf48	0.0187935	0.0249116	0.0309508	0.0355232	0.0389001	0.0387219	0.0270915	0.0246501	0.349262	0.99339	0.406581	0.198786	0.114	0.900977	0.456848
ZNF526_116115	ZNF526	0.0324741	0.0483867	0.0482914	0.0509585	0.0562945	0.0385001	0.0421858	0.047272	0.349262	0.99339	0.575321	0.077556	0.114	0.527389	0.456848
ZNF41_7592	ZNF41	0.010922	0.0130404	0.0142807	0.0186287	0.0128726	0.0165192	0.0118277	0.0238219	0.349271	0.99339	0.25576	0.383458	0.114	0.22183	0.456838
RPS21_6227	RPS21	0.991364	0.994657	0.98473	0.989309	0.0351736	0.0127932	0.0202234	0.0166161	0.349664	0.99339	0.00478407	0.00669337	0.114	0.993181	0.456349
CRYBB3_1417	CRYBB3	0.0503406	0.0573647	0.0716733	0.0907625	0.0716625	0.0989782	0.0651347	0.0571043	0.349668	0.99339	0.188439	0.340661	0.114	0.750919	0.456345
LGALS12_85329	LGALS12	0.0306051	0.0340827	0.0405319	0.0530777	0.0379912	0.060639	0.0334474	0.0303997	0.349668	0.99339	0.155266	0.389049	0.114	0.794405	0.456345
TNN_63923	TNN	0.0399897	0.0413855	0.0562032	0.0435728	0.0538359	0.0380832	0.047251	0.0402774	0.349668	0.99339	0.049497	-0.367224	-0.114	0.513603	0.456345
TUBB3_10381	TUBB3	0.045937	0.0557974	0.0656568	0.0632839	0.0654015	0.0380295	0.0621694	0.0511098	0.349668	0.99339	0.280541	-0.0531057	0.114	0.991394	0.456345
FAM217A_222826	FAM217A	0.0197186	0.0269982	0.0315688	0.0340807	0.0395245	0.0340106	0.0276617	0.0196824	0.350073	0.99339	0.453304	0.110459	0.114	0.0962516	0.455841
DLAT_1737	DLAT	0.0343287	0.0445373	0.0534214	0.0728441	0.0705117	0.0779043	0.0445831	0.0782677	0.350479	0.99339	0.375599	0.447393	0.114	0.589591	0.455338
F13B_2165	F13B	0.0387228	0.0473688	0.0552705	0.0628477	0.0611023	0.0491676	0.0470957	0.0763643	0.350479	0.99339	0.290753	0.185352	0.114	0.364047	0.455338
ACTL6B_51412	ACTL6B	0.0216116	0.0248728	0.0327605	0.0415582	0.0429835	0.0443239	0.0298282	0.0462541	0.350885	0.99339	0.202764	0.343175	0.114	0.990977	0.454835
KMT2A_4297	KMT2A	0.149938	0.266996	0.226047	0.2607	0.217539	0.21197	0.260717	0.309536	0.350885	0.99339	0.832456	0.205768	0.114	0.347344	0.454835
NUB1_51667	NUB1	0.0143812	0.0160715	0.0240098	0.0234186	0.0337055	0.0211646	0.0202457	0.0150628	0.350885	0.99339	0.160326	-0.0359657	0.114	0.836657	0.454835
RAP1B_5908	RAP1B	0.831646	0.833278	0.748544	0.660915	0.21555	0.320293	0.270448	0.422208	0.350885	0.99339	0.00282917	-0.179622	-0.114	0.968671	0.454835
ANKMY1_51281	ANKMY1	0.0280693	0.0329365	0.0430501	0.0417612	0.0469743	0.0283088	0.0345219	0.0382389	0.351292	0.99339	0.230691	-0.0438544	0.114	0.631311	0.454332
IL22_50616	IL22	0.0209094	0.0271782	0.0303099	0.0360167	0.0306131	0.0315217	0.0255532	0.0405626	0.351292	0.99339	0.378301	0.248874	0.114	0.426602	0.454332
PLPP4_196051	PLPP4	0.031703	0.0405731	0.0445374	0.0467419	0.0412578	0.0332731	0.0373744	0.0272234	0.351292	0.99339	0.355904	0.0696999	0.114	0.915283	0.454332
PRPF40A_55660	PRPF40A	0.957952	0.967767	0.939848	0.944918	0.0748953	0.0811075	0.0424012	0.0422126	0.351699	0.99339	0.0147071	0.00776238	0.114	0.91946	0.453829
ATP8B1_5205	ATP8B1	0.0149636	0.0185695	0.0237488	0.024623	0.0362127	0.0195163	0.0190649	0.0261021	0.351699	0.99339	0.31148	0.0521544	0.114	0.423605	0.453829
MAP3K3_4215	MAP3K3	0.0665408	0.0870621	0.0959256	0.100022	0.0940814	0.0912855	0.0911659	0.0603202	0.351699	0.99339	0.387805	0.0603283	0.114	0.332988	0.453829
MDH1B_130752	MDH1B	0.0375937	0.0496408	0.048417	0.0474656	0.0400003	0.0243472	0.0401175	0.0377167	0.351699	0.99339	0.401034	-0.0286329	0.114	0.946312	0.453829
[truncated: 15,578 more rows]

## Sheet: D - ARID1A essentiality network
GeneNameID_A	GeneNameID_B	estimate	statistic	p.value	parameter	Rank	Padj_BH	Candidate_gene
ARID1A_8289	ARID1A_8289	1	Inf	0	1084	1	0	TRUE
[truncated: 18,332 more rows]
